# Supplementary material for: Oral health in Brazil: What were the dental procedures performed in Primary Health Care?
Source: PLoS One. 2022 Jan 28;17(1):e0263257. doi: 10.1371/journal.pone.0263257 (PMC8797223; doi:10.1371/journal.pone.0263257)
Supplement: S1 Dataset — (XLSX) [file pone.0263257.s001.xlsx]

## Sheet: bancomariatereza
ESTADO	IBGE	MUNICIPIO	CNESADESÃO	APLICADOEQUIPE	MOTIVONÃOAPLICAÇÃO	Atendimento_agendado_programado	Atendimento_demanda_espontânea	AtendimentoDeUrgencia	PrescricaoMed	Orientacao	Nenhumant	AplicacaoSelante	AplicaçãoTopicaFluor	ExoDeciduo	ExoPermanente	Ulotomia	RARsupra	RARsub	RestAmalgama	RestResina	RestCIV	MoldagemProtese	InstalacaoProtese	CimentacaoProtese	ESB_prevenção_diagnóstico_CA	Orientações_tabaco	Orientações_álcool_drogas	Orientações_exposição_radiação_solar	Busca_ativa_lesões_potenciais	Exame_sistemático_lesões	ESB_realiza_biópsias	Macrorregião	Score	filter_$
AC	120040	Rio Branco	3752259	1	998	1	1	1	1	1	2	2	1	1	1	1	1	1	1	1	2	2	2	2	1	1	1	2	1	1	2	1	16	0
AC	120040	Rio Branco	2001012	2	1																											1		0
AC	120040	Rio Branco	7565089	2	6																											1		0
AC	120040	Rio Branco	7799632	2	6																											1		0
AC	120040	Rio Branco	3331806	1	998	1	1	1	1	1	2	2	1	1	1	1	1	1	2	1	1	2	2	2	1	1	1	2	2	2	2	1	14	0
AC	120040	Rio Branco	2001845	2	5																											1		0
AC	120040	Rio Branco	7799632	1	998	1	1	1	1	1	2	1	1	1	1	1	1	1	1	1	1	2	2	2	2	998	998	998	998	998	998	1	13	0
AC	120040	Rio Branco	3331881	2	6																											1		0
AC	120040	Rio Branco	2002701	1	998	1	2	998	998	998	998	1	1	1	1	2	1	2	1	1	1	2	2	2	1	1	2	2	2	2	2	1	10	0
AC	120040	Rio Branco	2000458	1	998	1	1	1	1	1	2	1	1	1	1	1	1	1	1	1	1	2	2	2	2	998	998	998	998	998	998	1	13	0
AC	120040	Rio Branco	2000768	1	998	1	1	1	1	1	2	1	1	1	1	1	1	1	1	1	1	2	2	2	2	998	998	998	998	998	998	1	13	0
AC	120040	Rio Branco	3331911	1	998	1	2	998	998	998	998	1	1	1	1	1	1	1	1	1	1	2	2	2	1	1	1	2	2	1	2	1	15	0
AC	120040	Rio Branco	7120680	2	7																											1		0
AC	120040	Rio Branco	2001829	1	998	1	1	1	1	1	2	1	1	1	1	1	1	1	1	1	1	2	2	2	1	1	1	1	2	2	2	1	17	0
AC	120040	Rio Branco	2003252	1	998	1	1	1	1	2	2	1	1	1	1	1	1	1	1	1	1	2	2	2	2	998	998	998	998	998	998	1	12	0
AC	120080	Porto Acre	2001101	1	998	1	1	1	1	1	2	1	1	1	1	2	1	1	1	1	1	2	2	2	1	1	1	1	2	2	2	1	16	0
AC	120080	Porto Acre	2001128	1	998	1	1	1	1	1	2	2	1	1	1	1	1	1	1	1	1	2	2	2	1	1	2	1	2	1	2	1	16	0
AC	120038	Plácido de Castro	2002922	1	998	1	1	1	1	1	2	1	2	1	1	1	2	1	1	1	1	2	2	2	1	2	2	2	1	2	2	1	13	0
AC	120038	Plácido de Castro	2002930	1	998	1	2	998	998	998	998	2	1	1	1	1	1	1	1	1	1	2	2	2	1	1	1	2	1	1	2	1	15	0
AC	120038	Plácido de Castro	3595943	1	998	1	1	1	1	1	2	2	1	1	1	2	1	1	1	1	2	2	2	2	1	1	1	2	2	2	2	1	13	0
AC	120038	Plácido de Castro	5360064	1	998	1	1	1	1	1	2	1	2	1	1	1	1	2	1	1	1	2	2	2	1	1	1	1	1	1	2	1	18	0
AC	120070	Xapuri	2001217	1	998	1	1	1	1	1	2	2	1	1	2	2	1	1	1	1	1	2	2	2	1	1	1	1	1	1	2	1	16	0
AC	120038	Plácido de Castro	5360080	1	998	1	1	1	1	1	2	2	1	1	1	2	1	1	1	1	2	2	2	2	1	1	2	2	1	1	2	1	14	0
AC	120038	Plácido de Castro	5493455	1	998	1	1	1	1	1	2	2	2	2	2	2	2	2	2	2	2	2	2	2	1	1	1	1	1	2	1	1	9	0
AC	120038	Plácido de Castro	6411312	1	998	1	1	1	1	1	2	2	1	1	1	1	1	1	1	1	1	2	2	2	1	1	1	1	1	1	1	1	19	0
AC	120038	Plácido de Castro	2000989	1	998	1	1	1	1	1	2	1	1	1	1	1	1	1	1	1	1	2	2	2	1	1	1	1	2	1	2	1	18	0
AC	120034	Manoel Urbano	2000954	1	998	2	1	1	1	1	2	2	1	1	1	1	1	1	1	1	1	2	2	2	2	998	998	998	998	998	998	1	12	0
AC	120034	Manoel Urbano	2000962	1	998	1	1	1	1	1	2	1	1	1	1	1	1	1	1	1	1	2	2	2	1	1	1	1	2	1	2	1	18	0
AC	120070	Xapuri	2001225	1	998	1	1	1	1	1	2	1	1	1	1	1	1	1	1	1	1	2	2	2	1	1	2	2	2	2	2	1	15	0
AC	120010	Brasiléia	2001349	1	998	1	1	1	1	1	2	1	1	1	1	1	1	2	1	1	1	2	2	2	1	1	1	2	2	2	2	1	15	0
AC	120010	Brasiléia	2001357	1	998	1	1	1	1	1	2	1	1	1	1	1	1	1	1	1	1	2	2	2	1	1	1	2	1	2	2	1	17	0
AC	120010	Brasiléia	2001454	1	998	1	1	1	1	1	2	1	1	1	1	1	1	1	1	1	1	2	2	2	1	1	1	1	1	2	2	1	18	0
AC	120010	Brasiléia	2001470	1	998	1	1	1	1	1	2	1	1	1	1	2	1	1	1	1	1	2	2	2	1	1	1	2	2	2	2	1	15	0
AC	120010	Brasiléia	2001462	1	998	2	1	1	1	1	2	1	1	1	1	1	1	1	1	1	1	2	2	2	1	1	1	1	2	2	2	1	17	0
AC	120010	Brasiléia	2001551	1	998	2	1	1	1	1	2	2	2	1	1	1	1	1	2	2	2	2	2	2	1	1	1	2	2	2	2	1	11	0
AC	120010	Brasiléia	2001551	1	998	1	1	1	1	1	2	1	1	1	1	1	1	1	1	1	1	2	2	2	2	998	998	998	998	998	998	1	13	0
AC	120010	Brasiléia	7058322	1	998	1	1	1	1	1	2	1	1	1	1	1	1	1	2	1	1	2	2	2	1	1	1	1	1	1	2	1	18	0
AC	120025	Epitaciolândia	2001314	1	998	1	1	1	1	1	2	1	1	1	1	1	1	1	1	1	1	2	2	2	2	998	998	998	998	998	998	1	13	0
AC	120025	Epitaciolândia	2001322	1	998	1	1	1	1	1	2	1	1	1	1	1	1	1	1	1	1	2	2	2	1	1	1	2	2	2	2	1	16	0
AC	120025	Epitaciolândia	6634230	1	998	1	1	1	1	1	2	1	1	1	1	1	1	1	1	1	1	2	2	2	1	1	1	1	1	1	2	1	19	0
AC	120025	Epitaciolândia	2003090	1	998	1	1	1	1	1	2	1	1	1	1	1	1	1	2	1	1	2	2	2	2	998	998	998	998	998	998	1	12	0
AC	120025	Epitaciolândia	2003112	1	998	1	1	1	1	1	2	1	1	1	1	1	1	1	1	1	1	2	2	2	1	2	2	2	1	2	2	1	15	0
AC	120040	Rio Branco	2001837	1	998	1	1	1	2	2	2	2	1	1	1	2	2	2	1	1	1	2	2	2	1	1	1	2	2	2	2	1	10	0
AC	120005	Assis Brasil	3797554	1	998	2	1	1	1	1	2	1	1	1	1	1	1	1	1	1	1	2	2	2	2	998	998	998	998	998	998	1	13	0
AC	120005	Assis Brasil	7436440	1	998	1	1	1	1	1	2	2	1	1	1	2	1	1	1	1	1	2	2	2	1	1	1	2	1	1	2	1	16	0
AC	120040	Rio Branco	2003279	1	998	1	1	1	1	2	2	1	1	1	1	2	1	1	1	1	1	2	2	2	1	1	1	1	2	2	2	1	15	0
AC	120001	Acrelândia	5403669	2	6																											1		0
AC	120040	Rio Branco	2003287	2	6																											1		0
AC	120013	Bujari	2002876	1	998	1	2	998	998	998	998	2	1	1	1	1	1	1	2	1	1	2	2	2	1	1	1	1	2	2	2	1	12	0
AC	120013	Bujari	3516822	1	998	1	1	1	2	2	2	2	2	1	1	1	2	2	2	2	2	2	2	2	1	1	1	2	2	2	2	1	7	0
AC	120013	Bujari	2002884	1	998	1	1	1	2	2	2	1	1	1	1	1	1	1	2	1	1	2	2	2	1	1	1	1	2	2	2	1	14	0
AC	120045	Senador Guiomard	2000660	1	998	1	1	1	2	2	2	1	1	1	1	1	1	1	2	1	1	2	2	2	1	1	1	1	2	2	2	1	14	0
AC	120045	Senador Guiomard	2000679	1	998	1	1	1	2	2	2	2	1	1	1	1	1	1	1	1	1	2	2	2	1	1	1	1	2	2	2	1	14	0
AC	120045	Senador Guiomard	6607861	1	998	1	1	1	2	2	2	1	1	1	1	2	1	1	2	1	1	2	2	2	1	1	1	1	2	1	2	1	14	0
AC	120001	Acrelândia	3393984	2	6																											1		0
AC	120001	Acrelândia	3382745	2	6																											1		0
AC	120001	Acrelândia	3638685	2	6																											1		0
AC	120020	Cruzeiro do Sul	2002299	1	998	2	1	1	2	2	2	1	1	1	1	1	1	1	1	1	1	2	2	2	1	1	1	1	1	2	2	1	16	0
AC	120043	Santa Rosa do Purus	2001772	1	998	1	1	1	2	2	2	2	1	1	1	2	1	1	1	1	1	2	2	2	1	1	1	1	1	2	2	1	14	0
AC	120033	Mâncio Lima	7168748	1	998	1	1	1	2	2	2	1	1	1	1	1	1	1	2	1	1	2	2	2	1	1	1	1	2	2	2	1	14	0
AC	120033	Mâncio Lima	6568629	1	998	1	1	1	2	2	2	2	1	1	1	1	1	1	1	1	1	2	2	2	1	1	1	1	1	2	2	1	15	0
AC	120033	Mâncio Lima	2002272	1	998	1	1	1	1	2	2	2	1	1	1	2	1	1	2	1	2	2	2	2	1	2	1	1	1	2	2	1	12	0
AC	120033	Mâncio Lima	2000091	1	998	1	1	1	1	2	2	1	1	1	1	1	2	2	2	1	1	2	2	2	1	1	1	1	2	2	2	1	13	0
AC	120033	Mâncio Lima	2000105	1	998	1	1	1	1	2	2	2	1	1	1	1	1	1	2	1	1	2	2	2	1	1	1	1	2	1	2	1	15	0
AC	120020	Cruzeiro do Sul	7247435	1	998	1	1	1	2	2	2	2	1	1	1	1	1	1	2	1	1	2	2	2	1	1	1	1	2	1	2	1	14	0
AC	120020	Cruzeiro do Sul	7247435	1	998	1	1	1	2	2	2	1	1	1	1	2	1	1	2	1	1	2	2	2	1	2	1	1	2	2	2	1	12	0
AC	120020	Cruzeiro do Sul	7232489	1	998	1	1	1	1	2	2	2	1	1	1	2	1	1	1	1	1	2	2	2	1	1	1	1	1	2	2	1	15	0
AC	120020	Cruzeiro do Sul	7232489	1	998	1	1	1	2	2	2	1	1	1	1	1	1	1	2	1	1	2	2	2	1	1	1	1	1	2	2	1	15	0
AC	120020	Cruzeiro do Sul	5710111	1	998	1	1	1	1	2	2	1	1	1	1	1	1	1	2	1	1	2	2	2	1	2	2	1	1	1	2	1	15	0
AC	120020	Cruzeiro do Sul	2002914	1	998	1	1	1	2	2	2	1	1	1	1	2	1	1	1	1	1	2	2	2	1	1	1	1	1	2	1	1	16	0
AC	120020	Cruzeiro do Sul	2000598	1	998	1	1	1	2	2	2	1	1	1	1	2	1	1	2	1	1	2	2	2	1	1	1	1	1	2	2	1	14	0
AC	120020	Cruzeiro do Sul	2000628	1	998	1	1	1	2	2	2	1	1	1	1	1	1	1	2	1	1	2	2	2	1	1	1	1	2	2	2	1	14	0
AC	120020	Cruzeiro do Sul	2000601	1	998	1	1	1	1	2	2	1	1	1	1	1	1	1	2	1	2	2	2	2	1	1	1	1	1	2	2	1	15	0
AC	120035	Marechal Thaumaturgo	3590992	1	998	1	2	998	998	998	998	1	1	1	1	1	1	1	2	1	1	2	2	2	1	1	1	1	1	1	2	1	15	0
AC	120017	Capixaba	2001039	1	998	1	1	1	1	1	2	1	1	1	1	1	1	1	2	1	1	2	2	2	2	998	998	998	998	998	998	1	12	0
AC	120035	Marechal Thaumaturgo	3591018	1	998	1	1	1	1	1	2	1	1	1	1	2	1	1	1	1	1	2	2	2	1	1	1	2	1	1	2	1	18	0
AC	120050	Sena Madureira	2002566	1	998	1	1	1	1	1	2	1	1	1	1	1	1	1	2	1	1	2	2	2	2	998	998	998	998	998	998	1	12	0
AC	120050	Sena Madureira	5981891	1	998	1	1	1	1	1	2	1	1	1	1	1	1	1	2	1	1	2	2	2	1	1	1	1	1	1	2	1	18	0
AC	120050	Sena Madureira	3541592	1	998	1	1	1	1	1	2	1	1	1	1	1	1	1	1	1	1	2	2	2	1	2	2	2	1	1	2	1	16	0
AC	120042	Rodrigues Alves	2000016	1	998	1	1	1	1	1	2	2	1	1	1	2	1	1	2	1	1	2	2	2	1	1	1	1	1	1	2	1	16	0
AC	120020	Cruzeiro do Sul	2000555	1	998	1	1	1	1	1	2	1	1	2	1	2	1	2	2	2	2	2	2	2	1	1	2	2	2	2	2	1	9	0
AC	120050	Sena Madureira	3449432	1	998	1	1	1	1	1	2	1	1	1	1	2	1	1	1	1	1	2	2	2	1	1	1	1	1	1	2	1	18	0
AC	120050	Sena Madureira	2000938	1	998	1	1	1	1	1	2	1	1	1	1	2	1	1	1	1	2	2	2	2	1	1	1	1	1	1	2	1	17	0
AC	120020	Cruzeiro do Sul	2000369	1	998	1	1	1	1	1	2	1	1	1	1	1	1	1	2	1	1	2	2	2	1	1	1	1	1	1	2	1	18	0
AC	120050	Sena Madureira	6992811	1	998	1	1	1	1	1	2	1	1	1	1	1	1	1	2	1	1	2	2	2	1	1	1	1	1	1	2	1	18	0
AC	120020	Cruzeiro do Sul	2000547	1	998	1	1	1	1	1	2	1	1	1	1	2	1	1	2	1	1	2	2	2	1	1	1	1	2	2	2	1	15	0
AC	120050	Sena Madureira	2000903	1	998	1	1	1	1	1	2	1	1	1	1	1	1	1	1	1	1	2	2	2	1	1	1	1	1	1	2	1	19	0
AC	120050	Sena Madureira	3007367	1	998	1	1	1	1	1	2	1	1	1	1	1	1	1	2	1	1	2	2	2	2	998	998	998	998	998	998	1	12	0
AC	120060	Tarauacá	5174678	1	998	1	1	1	1	1	2	2	1	1	1	1	1	1	2	1	1	2	2	2	1	1	1	1	2	1	2	1	16	0
AC	120060	Tarauacá	3901009	1	998	2	1	1	1	1	2	2	1	1	1	1	1	2	2	1	1	2	2	2	2	998	998	998	998	998	998	1	10	0
AC	120020	Cruzeiro do Sul	2000342	1	998	1	1	1	1	1	2	1	1	1	1	2	1	1	2	1	1	2	2	2	1	1	1	1	2	1	2	1	16	0
AC	120060	Tarauacá	3900975	1	998	2	1	1	1	1	2	2	1	1	1	1	1	1	2	1	1	2	2	2	1	1	1	2	2	2	2	1	14	0
AC	120060	Tarauacá	3810771	1	998	1	2	998	998	998	998	1	1	1	1	1	1	1	2	1	1	2	2	2	1	1	1	1	1	1	2	1	15	0
AC	120060	Tarauacá	3462366	1	998	2	1	1	1	1	2	1	1	1	1	1	1	1	2	1	1	2	2	2	1	1	1	1	1	1	2	1	18	0
AC	120060	Tarauacá	2000164	1	998	2	1	1	1	1	2	1	1	1	1	1	1	1	2	1	1	2	2	2	2	998	998	998	998	998	998	1	12	0
AC	120060	Tarauacá	2000113	1	998	2	1	1	1	1	2	1	1	1	1	1	1	1	1	1	1	2	2	2	1	1	1	1	2	1	2	1	18	0
AC	120020	Cruzeiro do Sul	2000261	1	998	1	1	1	1	1	2	1	1	1	1	1	1	1	2	1	1	2	2	2	1	1	1	2	1	1	2	1	17	0
AC	120030	Feijó	3544915	1	998	1	1	1	1	2	2	1	1	1	1	2	1	1	1	1	1	2	2	2	1	1	1	1	1	1	2	1	17	0
AC	120020	Cruzeiro do Sul	2000334	1	998	1	1	1	1	1	2	1	1	1	1	1	1	1	2	1	1	2	2	2	1	1	1	1	1	1	2	1	18	0
AC	120020	Cruzeiro do Sul	2000326	1	998	1	1	1	1	1	2	1	1	1	1	1	1	1	2	1	1	2	2	2	1	2	1	2	1	1	2	1	16	0
AC	120030	Feijó	2002825	1	998	1	1	1	1	1	2	1	1	1	1	1	1	1	1	1	1	2	2	2	1	1	1	1	2	2	2	1	17	0
AC	120030	Feijó	2000040	1	998	1	2	998	998	998	998	2	1	1	1	2	1	1	1	1	1	2	2	2	2	998	998	998	998	998	998	1	8	0
AC	120020	Cruzeiro do Sul	2000237	1	998	1	1	1	1	1	2	1	1	1	1	1	1	1	2	1	1	2	2	2	1	1	1	1	2	1	2	1	17	0
AC	120030	Feijó	2000067	1	998	1	1	1	1	1	2	2	2	1	1	2	2	2	1	1	1	2	2	2	1	2	2	2	2	2	2	1	9	0
AC	120020	Cruzeiro do Sul	2000202	1	998	1	1	1	1	1	2	1	1	1	1	1	1	1	1	1	1	2	2	2	1	1	1	1	1	1	2	1	20	0
AC	120035	Marechal Thaumaturgo	2002132	1	998	2	1	1	1	1	2	1	1	1	1	2	1	1	1	1	1	2	2	2	1	1	1	1	1	1	2	1	18	0
AC	120080	Porto Acre	2000504	1	998	1	1	1	1	1	2	1	1	1	1	2	1	1	2	1	1	2	2	2	1	1	1	1	2	2	2	1	15	0
AC	120032	Jordão	7123043	2	2																											1		0
AC	120032	Jordão	5354072	1	998	1	1	1	2	2	2	2	1	1	1	2	2	2	2	1	2	2	2	2	1	1	1	2	1	1	2	1	10	0
AC	120040	Rio Branco	7110065	1	998	1	1	1	1	1	2	1	1	1	1	2	1	1	1	1	1	2	2	2	2	998	998	998	998	998	998	1	12	0
AC	120005	Assis Brasil	2003066	1	998	1	1	1	1	1	2	2	1	1	1	2	1	1	1	1	1	2	2	2	2	998	998	998	998	998	998	1	11	0
AC	120010	Brasiléia	3042553	1	998	1	1	1	1	1	2	1	1	1	1	2	1	1	1	1	1	2	2	2	1	1	1	1	2	2	2	1	16	0
AC	120035	Marechal Thaumaturgo	2002132	2	1																											1		0
AC	120040	Rio Branco	2003201	1	998	1	1	1	1	1	2	1	1	1	1	2	1	1	2	1	1	2	2	2	1	1	1	2	2	2	2	1	14	0
AC	120043	Santa Rosa do Purus	6596657	1	998	1	2	998	998	998	998	2	2	1	1	2	1	1	2	1	2	2	2	2	1	1	1	1	1	2	2	1	10	0
AC	120045	Senador Guiomard	5250587	1	998	1	1	1	2	2	2	2	1	1	1	1	1	1	2	1	1	2	2	2	1	1	1	1	1	2	2	1	14	0
AC	120070	Xapuri	2001934	1	998	1	1	1	1	1	2	1	1	1	1	1	1	1	1	1	1	2	2	2	2	998	998	998	998	998	998	1	13	0
AC	120040	Rio Branco	3015483	2	7																											1		0
AC	120040	Rio Branco	3015521	1	998	1	1	1	1	1	2	1	1	1	1	1	1	1	1	1	1	2	2	2	2	998	998	998	998	998	998	1	13	0
AC	120040	Rio Branco	2001608	1	998	1	1	1	2	2	2	2	1	1	1	2	1	1	1	1	1	2	2	2	1	1	1	1	2	2	2	1	13	0
AC	120040	Rio Branco	2003155	1	998	1	1	1	2	1	2	2	1	1	1	2	1	1	1	1	1	2	2	2	2	998	998	998	998	998	998	1	10	0
AC	120040	Rio Branco	3331784	1	998	1	1	1	1	1	2	1	1	1	1	2	1	1	1	1	1	2	2	2	1	1	1	1	1	1	2	1	18	0
AC	120040	Rio Branco	3015475	1	998	1	1	1	2	2	2	1	1	1	1	2	1	1	1	1	1	2	2	2	2	998	998	998	998	998	998	1	10	0
AC	120040	Rio Branco	2001810	1	998	1	1	1	1	1	2	1	1	1	1	1	1	1	1	1	1	2	2	2	2	998	998	998	998	998	998	1	13	0
AC	120050	Sena Madureira	5981913	1	998	1	1	1	1	1	2	1	1	1	1	1	1	1	2	1	1	2	2	2	1	1	1	1	1	1	2	1	19	0
AC	120017	Capixaba	5086949	1	998	2	1	1	1	1	2	1	1	1	1	1	1	1	2	1	1	2	2	2	1	1	1	1	1	1	2	1	18	0
AC	120001	Acrelândia	3006166	2	5																											1		0
AC	120080	Porto Acre	3323307	2	1																											1		0
AC	120080	Porto Acre	3323293	1	998	2	1	1	1	1	2	2	1	2	2	2	2	2	2	2	2	2	2	2	1	1	2	2	2	1	2	1	8	0
AC	120039	Porto Walter	2001748	1	998	1	2	998	998	998	998	1	1	1	1	2	1	2	2	1	1	2	2	2	2	998	998	998	998	998	998	1	7	0
AL	270550	Murici	2010461	1	998	1	2	998	998	998	998	1	1	1	1	2	1	1	2	1	1	2	2	2	1	1	1	2	1	1	2	2	13	0
AL	270550	Murici	2010488	1	998	1	1	1	1	1	2	1	1	1	1	1	1	1	1	1	1	2	2	1	1	1	1	1	1	1	2	2	21	0
AL	270550	Murici	2010526	1	998	1	2	998	998	998	998	1	1	1	1	1	1	1	1	1	1	2	2	2	1	1	1	1	1	1	2	2	16	0
AL	270550	Murici	2010518	1	998	1	1	1	1	1	2	1	1	1	1	1	1	1	1	1	1	2	2	2	1	1	1	1	1	1	2	2	19	0
AL	270550	Murici	2010437	1	998	1	1	1	1	1	2	1	1	1	1	1	1	1	1	1	1	2	2	2	1	1	1	1	1	1	2	2	20	0
AL	270550	Murici	7666667	1	998	1	1	1	1	1	2	1	1	1	1	1	1	1	1	1	1	2	2	2	1	1	1	1	1	1	2	2	19	0
AL	270550	Murici	2010410	1	998	1	1	1	1	1	2	1	1	1	1	1	1	1	1	1	1	1	2	2	1	1	1	1	1	1	2	2	21	0
AL	270550	Murici	2010429	1	998	1	1	1	1	1	2	1	1	1	1	1	1	1	1	1	1	2	2	2	2	998	998	998	998	998	998	2	13	0
AL	270550	Murici	3484637	1	998	1	1	2	1	1	2	1	1	1	1	1	1	1	1	1	1	2	2	2	1	1	1	1	1	1	2	2	21	0
AL	270550	Murici	2010410	1	998	1	1	1	1	1	2	1	1	1	1	1	1	1	1	1	1	2	2	1	1	1	1	1	1	1	2	2	21	0
AL	270550	Murici	2010496	1	998	1	1	1	1	1	2	1	1	1	1	1	1	1	1	1	1	2	2	2	1	1	1	1	2	2	2	2	17	0
AL	270690	Pilar	2007681	1	998	1	1	1	1	1	2	1	1	1	1	2	1	2	1	1	1	2	2	2	1	1	1	1	1	1	2	2	18	0
AL	270690	Pilar	2008564	1	998	1	2	998	998	998	998	1	1	1	1	1	1	1	1	1	1	2	2	1	1	1	1	1	2	1	1	2	20	0
AL	270690	Pilar	2007630	1	998	1	1	1	1	1	2	1	1	1	1	1	1	1	1	1	1	2	1	1	1	1	1	1	1	1	2	2	24	0
AL	270690	Pilar	2011182	1	998	1	1	1	1	1	2	1	1	1	1	1	1	1	1	1	1	2	2	2	1	1	1	1	1	1	2	2	22	0
AL	270690	Pilar	2011204	1	998	1	1	1	1	1	2	1	1	1	1	1	1	1	1	1	1	2	2	2	1	1	1	1	1	1	2	2	20	0
AL	270690	Pilar	2007649	1	998	1	1	1	1	1	2	1	1	1	1	1	1	1	1	1	1	2	2	2	1	1	1	1	1	1	2	2	20	0
AL	270690	Pilar	2007657	1	998	1	1	1	1	1	2	1	1	1	1	1	1	1	1	1	1	2	2	2	1	1	1	1	1	1	2	2	19	0
AL	270690	Pilar	2011190	1	998	1	1	1	1	1	2	1	1	1	1	1	1	1	1	1	1	2	2	2	1	1	1	1	1	1	2	2	22	0
AL	270690	Pilar	2007665	1	998	1	1	1	1	1	2	1	1	1	1	1	1	1	1	1	1	2	2	2	1	1	1	1	1	1	2	2	20	0
AL	270690	Pilar	2007673	1	998	1	2	998	998	998	998	1	1	1	1	1	1	1	1	1	1	2	2	2	1	1	1	1	1	2	1	2	16	0
AL	270040	Atalaia	2008068	1	998	1	1	1	1	1	2	1	1	1	1	1	1	1	1	1	1	2	2	2	1	1	1	1	1	1	2	2	20	0
AL	270040	Atalaia	2008025	1	998	1	1	1	1	1	2	1	1	1	1	1	1	1	1	1	1	2	2	2	1	1	2	1	1	1	2	2	18	0
AL	270040	Atalaia	2007983	1	998	1	1	1	1	1	2	1	1	1	1	1	1	1	1	1	1	2	2	2	1	1	1	1	1	1	2	2	20	0
AL	270040	Atalaia	2008114	1	998	1	1	1	1	1	2	1	1	1	1	1	1	1	1	1	1	2	2	2	1	1	1	1	1	1	2	2	19	0
AL	270040	Atalaia	2008041	1	998	1	1	1	1	1	2	1	1	1	1	1	1	2	1	1	1	2	2	2	1	1	1	1	1	1	2	2	18	0
AL	270040	Atalaia	2008092	1	998	1	1	1	1	1	2	1	1	1	1	1	1	2	1	1	1	2	2	2	2	998	998	998	998	998	998	2	12	0
AL	270040	Atalaia	2008009	1	998	1	1	1	1	1	2	1	1	1	1	2	1	1	1	2	1	2	2	2	1	1	2	2	1	1	2	2	15	0
AL	270040	Atalaia	2008017	1	998	1	1	1	1	1	2	1	1	1	1	1	1	2	1	1	1	2	2	2	1	1	1	1	1	1	2	2	19	0
AL	270040	Atalaia	2008149	1	998	1	1	1	1	1	2	1	1	1	1	2	1	1	1	1	1	2	2	2	1	1	1	1	1	1	2	2	20	0
AL	270690	Pilar	4020502	1	998	1	1	1	1	1	2	1	1	1	1	1	1	1	1	1	1	2	2	2	1	1	2	2	1	2	2	2	19	0
AL	270040	Atalaia	2008033	1	998	1	1	1	1	1	2	1	1	1	1	1	1	1	1	1	1	2	2	2	2	998	998	998	998	998	998	2	13	0
AL	270040	Atalaia	7113978	1	998	1	1	1	1	1	2	1	1	1	1	1	1	1	1	1	1	2	2	2	1	1	1	1	1	1	2	2	20	0
AL	270040	Atalaia	2008122	1	998	1	2	998	998	998	998	1	1	1	1	1	1	1	1	1	1	2	2	2	1	1	1	1	1	1	2	2	17	0
AL	270040	Atalaia	2008084	1	998	1	1	1	1	1	2	1	1	1	1	1	1	2	1	1	1	1	1	1	1	1	1	1	1	1	2	2	22	0
AL	270040	Atalaia	2011638	1	998	1	1	1	1	1	2	1	1	1	1	1	1	2	1	1	1	2	2	2	1	1	1	1	1	1	2	2	19	0
AL	270770	Rio Largo	2721554	1	998	1	1	1	1	1	2	1	1	1	1	1	1	1	1	1	1	2	2	2	1	1	1	1	1	1	2	2	22	0
AL	270770	Rio Largo	7258909	1	998	1	2	998	998	998	998	2	1	1	1	2	1	1	1	1	1	2	2	2	1	2	2	2	1	1	2	2	11	0
AL	270770	Rio Largo	6113281	1	998	1	1	1	1	1	2	2	1	1	2	2	1	2	1	1	1	2	2	2	1	1	1	1	1	1	2	2	15	0
AL	270770	Rio Largo	2722089	1	998	1	1	1	1	1	2	1	1	1	1	1	1	1	1	1	1	2	2	2	1	1	1	1	1	1	2	2	20	0
AL	270770	Rio Largo	2720787	1	998	1	1	1	1	1	2	2	1	1	1	2	1	1	1	1	2	2	2	2	1	1	1	1	1	1	2	2	16	0
AL	270770	Rio Largo	7258917	1	998	1	1	1	1	1	2	2	1	1	1	1	1	1	1	1	2	2	2	2	1	1	1	1	1	1	2	2	18	0
AL	270040	Atalaia	2008130	1	998	1	1	1	1	1	2	1	1	1	1	1	1	2	1	1	1	2	2	2	1	1	1	1	1	1	2	2	19	0
AL	270642	Pariconha	2008432	1	998	1	1	1	1	1	2	1	1	1	1	1	1	1	1	1	1	1	1	2	1	1	1	1	1	2	2	2	23	0
AL	270642	Pariconha	2008386	1	998	1	1	1	1	1	2	1	1	1	1	1	1	1	1	1	1	1	2	1	1	1	1	1	1	1	2	2	24	0
AL	270642	Pariconha	2719681	1	998	1	1	1	1	1	2	1	1	1	1	1	1	1	1	1	1	1	1	1	1	1	1	1	1	1	2	2	25	0
AL	270642	Pariconha	6594565	1	998	1	1	1	1	1	2	1	1	1	1	1	1	1	1	1	1	1	1	1	1	1	1	1	1	1	2	2	23	0
AL	270642	Pariconha	2008394	1	998	1	1	1	1	1	2	1	1	1	1	1	1	1	1	1	1	1	1	1	1	1	1	1	1	1	2	2	22	0
AL	270010	Água Branca	2719762	1	998	1	1	1	1	1	2	1	1	1	1	2	1	1	1	1	1	2	2	2	1	1	1	1	2	1	2	2	19	0
AL	270580	Olho D'Água do Casado	2008297	1	998	1	1	1	1	1	2	1	1	1	1	1	1	1	1	1	1	2	2	2	1	1	1	1	1	1	2	2	20	0
AL	270240	Delmiro Gouveia	2816806	1	998	1	1	1	1	1	2	2	1	1	1	1	1	1	1	1	1	2	2	2	1	1	1	1	1	1	2	2	19	0
AL	270770	Rio Largo	2719606	1	998	1	1	1	2	2	2	2	1	1	1	1	1	1	1	1	2	2	2	2	1	1	1	2	2	1	2	2	13	0
AL	270240	Delmiro Gouveia	2009099	1	998	1	1	1	1	1	2	1	1	1	1	1	1	1	1	1	1	2	2	2	1	1	1	1	2	1	2	2	18	0
AL	270240	Delmiro Gouveia	2009005	1	998	1	1	1	1	1	2	1	1	1	1	1	1	1	1	1	1	2	2	2	1	1	1	1	1	1	2	2	20	0
AL	270580	Olho D'Água do Casado	2719797	1	998	1	1	1	1	1	2	1	1	1	1	1	1	1	1	1	1	2	2	2	1	1	1	1	1	1	1	2	21	0
AL	270240	Delmiro Gouveia	4020235	1	998	1	1	1	1	1	2	1	1	1	1	1	1	1	1	1	1	2	2	2	1	1	1	1	1	1	2	2	19	0
AL	270240	Delmiro Gouveia	2004763	1	998	1	1	1	1	1	2	1	1	1	1	1	1	1	1	1	1	2	2	2	1	1	1	1	1	1	2	2	20	0
AL	270580	Olho D'Água do Casado	2719797	1	998	1	1	1	1	1	2	2	1	1	1	1	1	1	1	1	1	2	2	2	1	1	1	1	1	1	1	2	20	0
AL	270580	Olho D'Água do Casado	2719797	1	998	1	1	1	1	1	2	1	1	1	1	1	1	1	1	1	1	2	2	2	1	1	1	1	1	2	1	2	19	0
AL	270240	Delmiro Gouveia	2816784	1	998	1	1	1	1	1	2	1	1	1	1	1	1	1	1	1	1	2	2	2	2	998	998	998	998	998	998	2	13	0
AL	270240	Delmiro Gouveia	6576885	1	998	1	1	1	1	1	2	1	1	1	1	1	1	1	1	1	1	2	1	2	1	1	1	1	1	1	2	2	20	0
AL	270710	Piranhas	2721678	1	998	1	1	1	1	1	2	1	1	1	1	2	1	1	1	1	1	2	2	2	1	1	1	1	2	1	2	2	17	0
AL	270500	Mata Grande	2719878	1	998	1	1	2	1	1	2	1	1	1	1	2	1	2	1	1	1	2	2	2	1	1	1	1	2	1	2	2	15	0
AL	270710	Piranhas	2704536	1	998	1	1	1	1	1	2	2	1	1	1	1	1	1	1	1	1	2	2	2	1	1	1	1	1	1	2	2	19	0
AL	270500	Mata Grande	6057578	1	998	1	1	1	1	1	2	1	1	1	1	1	1	1	1	1	1	2	2	2	1	1	1	1	2	2	2	2	18	0
AL	270500	Mata Grande	7040814	2	7																											2		0
AL	270330	Inhapi	2007606	1	998	1	1	1	1	1	2	1	1	1	1	1	1	1	1	1	1	2	2	2	2	998	998	998	998	998	998	2	13	0
AL	270710	Piranhas	2704544	1	998	1	1	1	1	1	2	2	1	1	1	2	1	1	1	1	1	2	2	2	1	1	1	1	1	1	2	2	17	0
AL	270710	Piranhas	2704978	1	998	1	1	1	1	1	2	1	1	1	1	1	1	1	1	1	1	2	2	2	1	1	1	1	1	1	2	2	20	0
AL	270710	Piranhas	2704501	1	998	1	1	1	1	1	2	1	1	1	1	1	1	1	1	1	1	2	2	2	1	1	1	1	1	1	2	2	20	0
AL	270710	Piranhas	7799705	1	998	1	1	1	1	1	2	1	1	1	1	2	1	1	1	1	1	2	2	2	1	1	1	1	2	2	2	2	17	0
AL	270330	Inhapi	2007592	1	998	1	1	1	1	1	2	1	1	1	1	1	2	2	1	1	1	2	2	1	1	1	1	1	1	1	2	2	18	0
AL	270330	Inhapi	7363648	1	998	1	1	1	1	1	2	1	2	1	1	1	1	2	1	1	1	2	2	2	2	998	998	998	998	998	998	2	11	0
AL	270710	Piranhas	2704544	1	998	1	1	1	1	1	2	1	1	1	1	1	1	1	1	1	1	1	1	1	1	1	1	1	1	1	1	2	26	0
AL	270010	Água Branca	2008599	1	998	1	1	1	1	1	2	1	1	1	1	1	1	1	1	1	1	2	2	2	1	1	1	1	1	1	2	2	19	0
AL	270800	Santana do Ipanema	7383452	1	998	1	1	1	1	1	2	1	1	1	1	1	1	1	1	1	1	2	2	2	1	1	1	1	1	1	2	2	22	0
AL	270800	Santana do Ipanema	3423751	1	998	1	1	1	1	1	2	1	1	1	1	1	1	1	1	1	1	2	2	2	1	1	1	1	1	1	2	2	20	0
AL	270800	Santana do Ipanema	2004119	1	998	1	1	1	1	1	2	1	1	1	1	1	1	1	1	1	2	2	2	2	1	1	1	1	1	1	2	2	19	0
AL	270800	Santana do Ipanema	2004046	1	998	1	1	1	1	1	2	1	1	1	1	1	1	1	1	1	1	2	2	2	1	1	1	1	1	1	2	2	19	0
AL	270800	Santana do Ipanema	2004062	1	998	1	1	1	1	1	2	1	1	1	1	1	1	1	1	1	1	2	2	2	1	1	1	1	1	1	2	2	20	0
AL	270160	Canapi	4020154	1	998	1	1	1	1	1	2	1	1	1	1	1	1	1	1	1	1	2	2	2	1	1	1	1	2	2	2	2	18	0
AL	270800	Santana do Ipanema	2004070	2	1																											2		0
AL	270720	Poço das Trincheiras	7206429	1	998	1	1	1	1	1	2	1	1	1	1	1	1	1	1	1	1	2	2	2	1	2	1	1	1	1	2	2	19	0
AL	270720	Poço das Trincheiras	2007509	1	998	1	1	1	1	1	2	1	1	1	1	1	1	1	1	1	1	2	2	2	1	1	1	1	1	1	2	2	19	0
AL	270720	Poço das Trincheiras	2007495	1	998	1	1	1	1	1	2	1	1	1	1	1	1	1	1	1	1	2	2	2	1	1	1	1	1	1	2	2	22	0
AL	270720	Poço das Trincheiras	2007517	1	998	1	1	1	1	1	2	1	1	1	1	1	1	2	1	1	1	2	2	1	1	1	1	1	1	1	2	2	19	0
AL	270610	Ouro Branco	7013205	1	998	1	1	1	1	1	2	1	1	1	1	1	1	2	1	2	1	2	2	1	1	1	1	1	1	1	2	2	19	0
AL	270250	Dois Riachos	6704891	1	998	1	1	1	1	1	2	1	1	1	1	1	1	1	1	1	1	1	1	2	1	1	1	1	1	1	2	2	22	0
AL	270895	Senador Rui Palmeira	2722348	1	998	1	1	1	1	1	2	1	1	1	1	2	1	1	1	1	1	2	2	2	1	1	1	1	1	1	2	2	18	0
AL	270250	Dois Riachos	2004372	1	998	1	1	1	1	1	2	1	1	1	1	1	1	1	1	1	1	1	1	2	1	1	1	1	1	1	2	2	22	0
AL	270895	Senador Rui Palmeira	2719827	1	998	1	1	1	1	1	2	1	1	1	1	1	1	1	1	1	1	2	2	1	1	1	1	1	1	1	2	2	23	0
AL	270250	Dois Riachos	2004364	1	998	1	1	1	1	1	2	1	1	1	1	1	1	1	1	1	1	2	2	2	1	1	1	1	1	1	2	2	20	0
AL	270895	Senador Rui Palmeira	6281079	1	998	1	1	1	1	1	2	1	1	1	1	1	1	1	1	1	1	2	2	2	1	1	1	1	1	2	2	2	19	0
AL	270895	Senador Rui Palmeira	6590586	1	998	1	1	1	1	1	2	1	1	1	1	1	1	1	1	1	1	2	2	2	1	1	1	1	1	1	2	2	22	0
AL	270180	Carneiros	2011727	1	998	1	1	1	1	1	2	1	1	1	1	1	1	1	1	1	1	2	2	2	1	1	1	1	1	1	2	2	20	0
AL	270840	São José da Tapera	6467539	1	998	1	1	1	1	1	2	1	1	1	1	1	1	1	1	1	1	2	2	2	1	1	1	1	1	1	2	2	20	0
AL	270620	Palestina	2721767	1	998	1	1	1	1	1	2	1	1	1	1	2	1	1	1	1	1	2	2	1	1	1	1	1	1	1	2	2	22	0
AL	270180	Carneiros	2003945	1	998	1	1	1	1	1	2	1	1	1	1	1	1	1	1	1	1	1	1	1	1	1	1	1	1	1	2	2	23	0
AL	270620	Palestina	2721651	1	998	1	1	1	1	1	2	1	1	1	1	2	1	1	1	1	1	2	2	2	1	1	1	1	1	1	2	2	18	0
AL	270180	Carneiros	2003945	1	998	1	1	1	1	1	2	1	1	1	1	1	1	1	1	1	1	2	2	2	1	1	1	1	1	1	2	2	20	0
AL	270840	São José da Tapera	2003392	1	998	1	1	1	1	1	2	1	1	1	1	1	1	2	1	1	2	2	2	2	1	1	1	1	1	1	2	2	17	0
AL	270250	Dois Riachos	6704905	1	998	1	1	1	1	1	2	1	1	1	1	1	1	1	1	1	1	2	2	2	1	1	1	1	1	1	1	2	23	0
AL	270840	São José da Tapera	2721511	1	998	1	1	1	1	1	2	1	1	1	1	1	1	1	1	1	1	2	2	2	1	1	1	1	1	1	2	2	20	0
AL	270840	São José da Tapera	2003406	1	998	1	1	1	1	1	2	1	1	1	1	1	1	1	1	1	1	2	2	2	1	1	1	1	1	1	2	2	20	0
AL	270840	São José da Tapera	2721473	1	998	1	1	1	1	1	2	1	1	1	1	2	1	1	1	1	1	2	2	2	1	1	1	1	1	1	2	2	18	0
AL	270840	São José da Tapera	2721457	1	998	1	1	1	1	1	2	2	1	1	1	1	1	1	1	1	1	2	2	2	1	1	1	1	1	1	2	2	19	0
AL	270840	São José da Tapera	2721538	1	998	1	1	1	1	1	2	1	1	1	1	1	1	1	1	1	1	2	2	2	1	1	1	1	1	1	2	2	20	0
AL	270840	São José da Tapera	2721430	1	998	1	1	1	1	1	2	1	1	1	1	1	1	1	1	1	1	2	2	2	1	1	1	1	1	1	2	2	19	0
AL	270570	Olho D'Água das Flores	2007770	1	998	1	2	998	998	998	998	2	1	1	1	1	1	1	1	1	1	2	2	2	1	1	1	1	1	1	1	2	17	0
AL	270570	Olho D'Água das Flores	2721589	1	998	1	1	1	1	1	2	2	1	1	1	1	1	2	1	1	1	2	2	2	1	1	1	1	1	1	2	2	18	0
AL	270570	Olho D'Água das Flores	2722739	1	998	1	1	1	1	1	2	2	2	1	1	1	1	1	1	1	1	2	2	2	1	1	1	2	2	1	2	2	16	0
AL	270570	Olho D'Água das Flores	2007754	1	998	1	1	1	1	1	2	2	1	1	1	1	1	2	1	1	1	2	2	2	1	1	1	1	1	1	1	2	19	0
AL	270570	Olho D'Água das Flores	2722003	1	998	1	1	1	1	1	2	2	1	1	1	1	1	1	1	1	1	2	2	2	1	1	1	1	1	1	2	2	18	0
AL	270010	Água Branca	2008629	1	998	1	1	1	1	1	2	1	1	1	1	1	1	1	1	1	1	2	2	2	1	1	1	1	1	1	2	2	19	0
AL	270640	Pão de Açúcar	2719185	1	998	1	1	1	1	1	2	1	1	1	1	2	1	1	1	1	1	2	2	2	1	1	1	1	1	1	2	2	19	0
AL	270600	Olivença	2722127	1	998	1	1	1	1	1	2	1	1	1	1	1	1	1	1	1	1	2	2	2	1	1	1	1	1	1	2	2	20	0
AL	270600	Olivença	2719436	1	998	1	1	1	1	1	2	1	1	1	1	1	1	1	1	1	1	2	2	2	1	1	1	1	1	1	2	2	20	0
AL	270640	Pão de Açúcar	2719266	1	998	1	1	1	1	1	2	1	1	1	1	1	1	1	1	1	1	2	2	2	1	1	1	1	1	1	2	2	19	0
AL	270640	Pão de Açúcar	5973686	1	998	1	1	1	1	1	2	2	1	1	1	1	1	1	1	1	1	2	2	2	1	1	1	1	1	1	2	2	19	0
AL	270600	Olivença	2722119	1	998	1	1	1	1	1	2	1	1	1	1	1	1	1	1	1	1	2	2	2	1	1	1	1	2	1	2	2	18	0
AL	270570	Olho D'Água das Flores	3905578	1	998	1	1	1	1	1	2	1	1	1	1	2	1	1	1	1	1	2	2	2	1	1	1	2	1	1	2	2	18	0
AL	270570	Olho D'Água das Flores	3575233	1	998	1	1	1	1	1	2	1	1	1	1	2	1	1	1	1	1	2	2	2	1	1	1	2	1	2	2	2	19	0
AL	270640	Pão de Açúcar	2719215	1	998	1	1	1	1	1	2	1	1	1	1	2	1	1	1	1	1	2	2	2	1	1	1	1	1	1	2	2	19	0
AL	270640	Pão de Açúcar	3719219	1	998	1	1	1	1	1	2	1	1	1	1	1	1	1	1	1	1	2	2	2	1	1	1	1	1	1	2	2	20	0
AL	270630	Palmeira dos Índios	2010852	1	998	1	1	1	1	1	2	2	1	1	1	1	1	2	1	1	1	2	2	2	1	1	1	1	2	1	2	2	17	0
AL	270630	Palmeira dos Índios	2010550	1	998	1	1	1	1	1	2	1	1	1	1	1	1	2	1	1	1	2	2	2	1	1	1	1	1	1	2	2	19	0
AL	270630	Palmeira dos Índios	2010712	1	998	1	1	1	1	1	2	1	1	1	1	1	1	1	1	1	1	2	2	2	1	1	1	2	2	1	2	2	17	0
AL	270630	Palmeira dos Índios	2010720	1	998	1	1	1	1	1	2	1	1	1	1	1	1	1	1	1	1	2	2	2	1	1	1	1	1	1	2	2	20	0
AL	270630	Palmeira dos Índios	2010585	1	998	1	1	1	1	1	2	1	1	1	1	2	2	2	1	1	1	2	2	2	1	1	2	1	1	1	2	2	16	0
AL	270630	Palmeira dos Índios	2010836	1	998	1	1	1	1	1	2	1	1	1	1	1	1	1	1	1	1	2	2	2	1	1	1	1	1	1	2	2	20	0
AL	270630	Palmeira dos Índios	2010534	1	998	1	1	1	1	1	2	1	1	1	1	2	1	1	1	1	1	2	2	2	1	1	1	1	1	1	2	2	19	0
AL	270630	Palmeira dos Índios	2010577	1	998	1	1	1	1	1	2	1	1	1	1	1	1	2	1	1	1	2	2	2	1	1	1	1	1	1	2	2	19	0
AL	270630	Palmeira dos Índios	2010771	1	998	1	1	1	1	1	2	2	1	1	1	1	1	1	1	1	1	2	2	2	1	1	1	1	1	1	1	2	20	0
AL	270630	Palmeira dos Índios	2010844	1	998	1	1	1	1	1	2	1	1	1	1	1	1	2	1	1	1	2	2	2	1	1	1	1	2	1	2	2	18	0
AL	270630	Palmeira dos Índios	3650103	1	998	1	1	1	1	1	2	1	1	1	1	1	1	2	1	1	1	2	2	2	1	1	1	1	1	1	2	2	19	0
AL	270630	Palmeira dos Índios	2010968	1	998	1	1	1	1	1	2	1	1	1	1	1	1	1	1	1	1	2	2	2	1	1	1	1	2	1	2	2	19	0
AL	270630	Palmeira dos Índios	2010801	1	998	1	1	1	1	1	2	1	1	1	1	2	1	1	1	1	1	2	2	2	1	1	1	1	1	1	2	2	19	0
AL	270630	Palmeira dos Índios	3650138	1	998	1	1	1	1	1	2	1	1	1	1	1	1	2	1	1	1	2	2	2	1	1	1	1	1	1	2	2	19	0
AL	270630	Palmeira dos Índios	3650197	1	998	1	1	1	1	1	2	1	1	1	1	1	1	1	1	1	1	2	2	2	1	1	1	1	1	1	2	2	20	0
AL	270310	Igaci	2007541	1	998	1	1	1	1	1	2	1	1	1	1	1	1	1	1	1	1	2	2	2	1	1	1	1	1	1	2	2	20	0
AL	270630	Palmeira dos Índios	2010976	1	998	1	1	1	1	1	2	1	1	1	1	1	1	1	1	1	1	2	2	2	1	1	1	1	1	1	2	2	20	0
AL	270530	Minador do Negrão	2722054	1	998	1	1	1	1	1	2	1	1	1	1	1	1	1	1	1	1	2	2	2	1	1	1	1	1	1	2	2	20	0
AL	270630	Palmeira dos Índios	2011026	1	998	1	1	1	1	1	2	1	1	1	1	2	1	1	1	1	1	2	2	2	1	1	1	1	1	1	2	2	18	0
AL	270630	Palmeira dos Índios	2010941	1	998	1	1	1	1	1	2	1	1	1	1	1	1	1	1	1	1	2	2	2	1	1	1	1	1	1	2	2	20	0
AL	270310	Igaci	2008513	1	998	1	1	1	1	1	2	1	1	1	1	1	1	1	1	1	1	2	2	2	1	1	1	1	1	1	2	2	20	0
AL	270310	Igaci	2011514	1	998	1	1	1	1	1	2	1	1	1	1	1	1	1	1	1	1	2	2	2	1	1	1	1	1	1	2	2	20	0
AL	270310	Igaci	2007576	1	998	1	1	1	1	1	2	1	1	1	1	1	1	1	1	1	1	2	2	2	1	1	1	1	1	1	2	2	22	0
AL	270310	Igaci	2011506	1	998	1	1	1	1	1	2	1	1	1	1	1	1	1	1	1	1	2	2	2	1	1	1	1	1	1	2	2	20	0
AL	270310	Igaci	2007533	1	998	1	1	1	1	1	2	1	1	1	1	1	1	1	1	1	1	2	2	1	1	1	1	1	1	1	2	2	22	0
AL	270310	Igaci	2011484	1	998	1	1	1	1	1	2	1	1	1	1	1	1	1	1	1	1	2	2	2	1	1	1	1	1	1	2	2	20	0
AL	270310	Igaci	2007568	1	998	1	1	1	1	1	2	1	1	1	1	1	1	1	1	1	1	2	2	2	1	1	1	1	1	1	2	2	20	0
AL	270310	Igaci	2008521	1	998	1	1	1	1	1	2	1	1	1	1	1	1	1	1	1	1	2	2	2	1	1	1	1	1	1	2	2	21	0
AL	270630	Palmeira dos Índios	3650030	1	998	1	1	1	1	1	2	1	1	1	1	1	1	1	1	1	1	2	2	2	1	1	1	1	1	1	2	2	20	0
AL	270310	Igaci	2007525	1	998	1	1	1	1	1	2	1	1	1	1	1	1	1	1	1	1	2	2	2	1	1	1	1	1	1	2	2	20	0
AL	270900	Tanque D'Arca	5933838	1	998	1	1	1	1	1	2	1	1	1	1	1	1	1	1	1	1	2	2	2	1	1	1	1	1	1	2	2	19	0
AL	270255	Estrela de Alagoas	2004283	1	998	1	1	1	1	1	2	1	1	1	1	2	1	1	1	1	1	2	2	2	1	1	1	1	1	1	1	2	20	0
AL	270120	Cacimbinhas	6132863	1	998	1	1	1	1	1	2	1	1	1	1	1	1	1	1	1	1	2	2	2	1	1	1	1	1	1	2	2	22	0
AL	270255	Estrela de Alagoas	2003449	1	998	1	1	1	1	1	2	1	1	1	1	1	1	2	1	1	1	2	2	2	1	1	1	1	1	1	2	2	21	0
AL	270120	Cacimbinhas	2003996	1	998	1	1	1	1	1	2	2	1	1	1	1	1	1	1	1	2	2	2	2	1	1	1	1	1	1	2	2	18	0
AL	270540	Monteirópolis	2719517	1	998	1	1	1	1	1	2	1	1	1	1	1	1	1	1	1	1	2	2	2	1	1	1	2	1	1	2	2	19	0
AL	270080	Belém	2008416	1	998	1	1	1	1	1	2	1	1	1	1	1	1	1	1	1	1	2	2	2	1	1	1	1	1	1	2	2	19	0
AL	270480	Maribondo	2007436	1	998	1	1	1	1	1	2	2	1	1	1	1	1	1	1	1	1	2	2	2	1	1	1	1	1	1	1	2	20	0
AL	270255	Estrela de Alagoas	2003465	1	998	1	1	1	1	1	2	1	1	1	1	1	1	1	1	1	1	2	2	2	1	1	1	1	1	1	2	2	22	0
AL	270630	Palmeira dos Índios	2010933	1	998	1	1	1	1	1	2	1	1	1	1	1	1	1	1	1	1	2	2	2	1	1	1	1	1	1	2	2	19	0
AL	270080	Belém	2008424	1	998	1	1	1	1	1	2	1	1	1	1	1	1	1	1	1	1	2	2	2	1	1	1	1	1	1	1	2	21	0
AL	270255	Estrela de Alagoas	2003422	1	998	1	1	1	1	1	2	1	1	1	1	1	1	1	1	1	1	2	2	2	1	1	1	1	1	1	1	2	20	0
AL	270630	Palmeira dos Índios	2011018	1	998	1	1	1	1	1	2	1	1	1	1	1	2	1	1	1	1	2	2	2	1	1	1	1	1	1	2	2	19	0
AL	270480	Maribondo	2011115	1	998	1	1	1	1	1	2	2	1	1	1	1	1	1	1	1	1	2	2	1	1	1	1	1	1	1	2	2	19	0
AL	270120	Cacimbinhas	6703763	1	998	1	1	1	1	1	2	1	1	1	1	1	1	1	1	1	1	2	2	2	1	1	1	1	1	1	2	2	20	0
AL	270900	Tanque D'Arca	2009293	1	998	1	1	1	1	1	2	1	1	1	1	1	1	1	1	1	1	2	2	2	1	1	1	1	1	2	2	2	19	0
AL	270900	Tanque D'Arca	2004437	1	998	1	1	1	1	1	2	2	1	1	1	1	1	1	1	1	1	2	2	2	1	1	1	2	1	1	2	2	17	0
AL	270530	Minador do Negrão	2719444	1	998	1	1	1	1	1	2	1	1	1	1	2	1	1	1	1	2	1	1	1	1	1	1	1	1	1	2	2	21	0
AL	270440	Major Isidoro	2004461	1	998	1	1	1	1	1	2	1	1	1	1	1	1	1	1	1	1	2	2	2	1	1	1	1	1	1	2	2	19	0
AL	270070	Batalha	2011042	1	998	1	1	1	1	1	2	1	1	1	1	1	1	1	1	1	2	2	2	2	1	1	1	2	1	1	2	2	17	0
AL	270440	Major Isidoro	6224059	1	998	1	1	1	1	1	2	1	1	1	1	1	1	1	1	1	1	2	2	2	1	1	1	1	1	1	2	2	19	0
AL	270440	Major Isidoro	2722518	1	998	1	1	1	1	1	2	1	1	1	1	1	1	1	1	1	1	2	2	2	1	1	1	1	1	1	2	2	19	0
AL	270440	Major Isidoro	6224067	1	998	1	1	1	1	1	2	1	1	1	1	1	1	1	1	1	1	2	2	1	1	1	1	1	1	1	1	2	22	0
AL	270070	Batalha	6555705	1	998	1	1	1	1	1	2	1	1	1	1	1	1	1	1	1	1	2	2	2	1	1	1	1	1	1	2	2	20	0
AL	270480	Maribondo	2007444	1	998	1	1	1	1	1	2	1	1	1	1	2	1	1	1	2	1	2	2	2	1	1	1	1	1	1	2	2	18	0
AL	270070	Batalha	3029638	1	998	1	1	1	1	1	2	1	1	1	1	1	1	2	1	1	1	2	2	2	1	1	1	1	1	1	2	2	18	0
AL	270440	Major Isidoro	2722453	1	998	1	1	1	1	1	2	1	1	1	1	1	1	1	1	1	1	2	2	2	1	1	1	1	1	1	2	2	20	0
AL	270440	Major Isidoro	2722542	1	998	1	1	1	1	1	2	1	1	1	1	1	1	1	1	1	1	2	2	2	1	1	1	1	1	1	2	2	19	0
AL	270340	Jacaré dos Homens	7411383	1	998	1	1	1	1	1	2	1	1	1	1	1	1	1	1	1	1	2	2	2	1	1	1	1	1	1	1	2	21	0
AL	270340	Jacaré dos Homens	2719835	1	998	1	1	1	1	1	2	1	1	1	1	1	1	1	1	1	1	2	2	2	1	1	1	1	1	1	1	2	23	0
AL	270070	Batalha	2011077	1	998	1	1	1	1	1	2	1	1	1	1	2	1	1	1	1	1	2	2	2	1	1	1	1	1	1	1	2	19	0
AL	270070	Batalha	2011093	1	998	1	1	1	1	1	2	1	1	1	1	1	1	1	1	1	1	2	2	2	1	1	1	2	1	1	2	2	19	0
AL	270070	Batalha	6555691	1	998	1	1	1	1	1	2	1	1	1	1	2	1	1	1	1	1	2	2	2	1	1	1	1	1	1	2	2	19	0
AL	270440	Major Isidoro	2722526	1	998	1	1	1	1	1	2	1	1	1	1	1	1	1	1	1	1	2	2	1	1	1	1	1	1	1	2	2	21	0
AL	270090	Belo Monte	2719622	1	998	1	1	1	1	1	2	1	1	1	1	2	1	1	1	1	1	2	2	2	1	1	1	1	1	1	2	2	19	0
AL	270590	Olho D'Água Grande	2721031	1	998	1	1	1	1	1	2	1	1	1	1	1	1	1	1	1	1	2	2	2	1	1	1	1	1	1	2	2	22	0
AL	270590	Olho D'Água Grande	3036421	1	998	1	1	1	1	1	2	1	1	1	1	1	1	1	1	1	1	2	2	2	1	1	1	1	1	1	2	2	20	0
AL	270920	Traipu	2721880	1	998	1	1	1	1	1	2	1	1	1	1	1	1	1	1	1	2	2	2	2	1	1	1	1	1	1	2	2	19	0
AL	270920	Traipu	6021778	1	998	1	1	1	1	1	2	2	1	1	1	2	1	2	2	1	2	2	2	2	1	1	1	1	1	1	2	2	15	0
AL	270090	Belo Monte	2721694	1	998	1	1	1	1	1	2	1	1	1	1	2	1	1	1	1	1	2	2	2	1	1	1	1	1	1	2	2	18	0
AL	270920	Traipu	2720078	1	998	1	1	1	1	1	2	1	1	1	1	1	1	1	1	1	2	2	2	2	1	1	1	1	1	1	2	2	19	0
AL	270370	Jaramataia	2719916	1	998	1	1	1	1	1	2	1	1	1	1	1	1	1	1	1	1	2	2	2	1	1	1	1	2	1	2	2	19	0
AL	270370	Jaramataia	2720604	1	998	1	1	1	1	1	2	1	1	1	1	1	1	1	1	1	1	2	2	1	1	1	1	1	1	1	2	2	21	0
AL	270920	Traipu	6440789	1	998	1	1	1	1	1	2	1	1	1	1	1	1	1	1	1	1	2	2	2	1	1	1	1	1	1	2	2	21	0
AL	270150	Campo Grande	2719452	1	998	1	1	1	1	1	2	1	1	1	1	1	1	1	1	1	1	2	2	2	1	1	1	1	1	1	2	2	20	0
AL	270150	Campo Grande	2721104	1	998	1	1	1	1	1	2	1	1	1	1	1	1	1	1	1	1	2	2	2	1	1	1	1	1	1	1	2	21	0
AL	270880	São Sebastião	2719789	1	998	1	1	1	1	1	2	1	1	1	1	1	1	1	1	1	1	2	2	2	1	1	1	1	1	1	2	2	19	0
AL	270235	Craíbas	2003929	1	998	1	1	1	1	1	2	1	1	1	1	1	1	1	1	1	1	2	2	2	1	1	1	1	1	1	2	2	20	0
AL	270880	São Sebastião	2720876	1	998	1	1	1	1	1	2	2	1	1	1	1	1	1	1	1	1	2	2	1	1	1	1	1	1	1	2	2	20	0
AL	270235	Craíbas	2004682	1	998	1	1	1	1	1	2	1	1	1	1	1	1	1	1	1	1	2	2	2	1	1	1	1	1	1	2	2	22	0
AL	270880	São Sebastião	2720671	1	998	1	1	1	1	1	2	1	1	1	1	1	1	1	1	1	1	2	2	2	1	1	1	1	1	1	2	2	22	0
AL	270235	Craíbas	2004666	1	998	1	1	1	1	1	2	1	1	1	1	2	1	1	1	1	2	2	2	2	1	1	1	1	1	1	2	2	19	0
AL	270150	Campo Grande	2719452	1	998	1	1	1	1	1	2	1	2	1	1	2	1	1	1	1	2	2	2	2	1	1	1	1	1	1	2	2	19	0
AL	270070	Batalha	2011069	1	998	1	1	1	1	1	2	1	1	1	1	2	1	1	1	1	1	2	2	2	1	1	1	1	1	1	2	2	21	0
AL	270880	São Sebastião	2721252	1	998	1	1	1	1	1	2	1	1	1	1	1	1	1	1	1	1	2	2	2	1	1	1	2	1	1	2	2	19	0
AL	270880	São Sebastião	2721139	1	998	1	1	1	1	1	2	1	1	1	1	1	1	1	1	1	1	2	2	2	1	1	1	1	1	1	2	2	20	0
AL	270880	São Sebastião	2722488	1	998	1	1	1	1	1	2	2	1	1	1	1	1	1	1	1	1	2	2	2	1	1	1	1	1	1	2	2	19	0
AL	270880	São Sebastião	5893348	1	998	1	1	1	1	1	2	1	1	1	1	1	1	1	1	1	1	2	2	2	1	1	1	1	1	1	2	2	20	0
AL	270880	São Sebastião	2721279	1	998	1	1	1	1	1	2	1	1	1	1	2	1	1	1	1	1	2	2	2	1	1	1	1	1	1	2	2	19	0
AL	270370	Jaramataia	2720345	1	998	1	1	1	1	1	2	2	1	1	1	1	1	1	1	1	1	2	2	2	1	1	1	1	1	1	2	2	19	0
AL	270880	São Sebastião	2721260	1	998	1	1	1	1	1	2	2	1	1	1	1	1	1	2	1	1	2	2	2	1	1	1	1	1	1	2	2	17	0
AL	270880	São Sebastião	2722496	1	998	1	1	1	1	1	2	1	1	1	1	1	1	1	1	1	1	1	1	1	1	1	1	1	1	1	2	2	23	0
AL	270880	São Sebastião	2722496	1	998	1	1	1	1	1	2	1	1	1	1	1	1	1	1	1	1	2	2	1	1	1	1	1	1	1	2	2	21	0
AL	270880	São Sebastião	2720450	1	998	1	1	1	1	1	2	1	1	1	1	1	1	1	1	1	1	2	2	2	1	1	1	2	1	1	2	2	21	0
AL	270235	Craíbas	2011433	1	998	1	1	1	1	1	2	1	1	1	1	1	1	1	1	1	1	1	1	1	1	1	2	2	1	1	2	2	22	0
AL	270235	Craíbas	2011719	1	998	1	1	1	1	1	2	1	1	1	1	1	1	1	1	1	1	2	2	1	1	1	1	1	1	1	2	2	23	0
AL	270200	Coité do Nóia	2004429	1	998	1	1	1	1	1	2	1	1	1	1	1	1	1	1	1	1	1	1	2	1	1	1	1	1	1	2	2	22	0
AL	270235	Craíbas	2011433	1	998	1	1	1	1	1	2	1	1	1	1	2	1	1	1	1	1	1	1	1	1	1	1	1	1	1	2	2	22	0
AL	270235	Craíbas	2011441	1	998	1	1	1	1	1	2	1	1	1	1	1	1	1	1	1	1	2	2	2	1	1	1	1	1	1	1	2	20	0
AL	270235	Craíbas	5836794	1	998	1	1	1	1	1	2	1	1	1	1	1	1	1	1	1	1	2	2	2	1	1	1	1	1	1	2	2	20	0
AL	270150	Campo Grande	6427731	1	998	1	1	1	1	1	2	1	1	1	1	1	1	1	1	1	1	2	2	2	1	1	1	1	1	1	1	2	21	0
AL	270290	Girau do Ponciano	6170668	1	998	1	1	1	1	1	2	2	1	1	1	1	1	1	1	1	1	2	2	1	1	1	1	1	1	1	1	2	21	0
AL	270290	Girau do Ponciano	6170676	1	998	1	1	1	1	2	2	2	1	1	1	1	1	2	1	1	1	2	2	2	1	1	2	2	1	1	1	2	15	0
AL	270200	Coité do Nóia	7244010	1	998	1	1	1	1	1	2	1	1	1	1	1	1	1	1	1	1	1	1	1	1	1	1	1	1	1	1	2	26	0
AL	270290	Girau do Ponciano	2720485	1	998	1	1	1	1	1	2	1	1	1	1	1	1	1	1	1	1	2	2	2	1	1	1	1	1	1	2	2	22	0
AL	270880	São Sebastião	4020553	1	998	1	1	1	1	1	2	1	1	1	1	1	1	1	1	1	1	2	2	1	1	1	1	1	1	1	2	2	21	0
AL	270260	Feira Grande	5829615	1	998	1	1	1	1	1	2	1	1	1	1	1	1	1	1	1	1	2	2	2	1	1	1	1	1	1	2	2	20	0
AL	270260	Feira Grande	2719754	1	998	1	1	1	1	1	2	1	1	1	1	1	1	1	1	1	1	2	2	2	1	1	1	1	1	1	2	2	20	0
AL	270910	Taquarana	6416802	1	998	1	1	1	1	1	2	1	1	1	1	1	1	1	2	1	1	2	2	2	1	1	1	1	1	1	2	2	19	0
AL	270410	Lagoa da Canoa	2719703	1	998	1	1	1	1	1	2	1	1	1	1	1	1	1	1	1	1	1	1	1	1	1	1	1	1	1	1	2	24	0
AL	270410	Lagoa da Canoa	2720469	1	998	1	1	1	1	1	2	1	1	1	1	1	1	1	1	1	1	2	2	2	1	1	1	1	1	1	1	2	21	0
AL	270410	Lagoa da Canoa	5944228	1	998	1	1	1	1	1	2	1	1	1	1	1	1	1	1	1	1	2	2	2	1	1	1	1	1	1	2	2	20	0
AL	270260	Feira Grande	4020251	1	998	1	1	1	1	1	2	1	1	1	1	1	1	1	1	1	1	2	2	2	1	1	1	1	1	1	2	2	20	0
AL	270410	Lagoa da Canoa	2722097	1	998	1	1	1	1	1	2	1	1	1	1	1	1	1	1	1	1	2	2	2	1	1	1	1	1	1	2	2	22	0
AL	270030	Arapiraca	2004798	1	998	1	1	1	1	1	2	1	1	1	1	1	1	1	1	1	1	2	2	2	1	1	1	1	1	1	1	2	23	0
AL	270030	Arapiraca	2004798	1	998	1	1	1	1	1	2	1	1	1	1	1	1	1	1	1	1	2	2	2	1	1	1	1	1	1	2	2	22	0
AL	270030	Arapiraca	2004798	1	998	1	1	1	1	1	2	2	1	1	1	1	1	1	1	1	1	2	2	2	1	1	1	1	1	1	2	2	20	0
AL	270030	Arapiraca	2004941	1	998	1	2	998	998	998	998	1	1	1	1	1	1	1	1	1	1	2	2	2	1	2	2	2	1	1	2	2	14	0
AL	270410	Lagoa da Canoa	2720477	1	998	1	1	1	1	1	2	1	1	1	1	1	1	1	1	1	1	2	2	2	1	1	1	1	1	1	2	2	22	0
AL	270030	Arapiraca	2004879	1	998	1	1	1	1	1	2	1	1	1	1	1	1	1	1	1	1	2	2	2	1	1	1	1	1	1	2	2	21	0
AL	270030	Arapiraca	2695812	1	998	1	1	1	1	1	2	2	1	1	1	1	1	1	1	1	1	2	2	2	1	1	1	1	1	1	2	2	21	0
AL	270420	Limoeiro de Anadia	2720728	1	998	1	1	1	1	1	2	1	1	1	1	1	1	1	1	1	1	2	2	2	1	1	1	1	1	2	2	2	21	0
AL	270420	Limoeiro de Anadia	2720973	1	998	1	1	1	1	1	2	1	1	1	1	1	1	1	1	1	1	2	2	2	1	1	1	1	1	1	2	2	20	0
AL	270910	Taquarana	6566952	1	998	1	1	1	1	1	2	1	1	1	1	2	1	1	1	1	1	2	2	1	1	1	1	1	1	1	2	2	19	0
AL	270030	Arapiraca	2004879	1	998	1	1	1	1	1	2	2	1	1	1	1	1	1	1	1	1	2	2	2	1	1	1	1	1	1	2	2	18	0
AL	270410	Lagoa da Canoa	5944236	1	998	1	1	1	1	1	2	1	1	1	1	1	1	1	1	1	1	2	2	2	1	1	1	1	2	1	2	2	18	0
AL	270420	Limoeiro de Anadia	2719711	1	998	1	1	1	1	1	2	1	1	1	1	1	2	1	1	1	1	1	1	1	1	1	1	1	1	1	2	2	21	0
AL	270910	Taquarana	2720426	1	998	1	1	1	1	1	2	2	1	1	1	1	1	1	1	1	1	2	2	2	1	1	1	1	1	1	2	2	18	0
AL	270030	Arapiraca	2005263	1	998	1	1	1	1	1	2	1	1	1	1	1	1	1	1	1	1	2	2	2	1	1	1	1	1	1	2	2	20	0
AL	270030	Arapiraca	2005077	1	998	1	1	1	1	1	2	1	1	1	1	1	1	1	1	1	1	2	2	2	1	1	1	1	1	1	2	2	20	0
AL	270030	Arapiraca	6750591	1	998	1	1	1	1	1	2	2	1	1	1	1	1	1	1	1	2	2	2	2	1	1	1	1	1	1	2	2	18	0
AL	270030	Arapiraca	2005239	1	998	1	1	1	1	1	2	1	1	1	1	2	1	1	1	1	1	2	2	2	1	1	2	1	1	1	2	2	18	0
AL	270030	Arapiraca	2005336	1	998	1	1	1	1	1	2	1	1	1	1	2	1	2	1	1	1	2	2	2	1	1	1	1	1	1	2	2	18	0
AL	270030	Arapiraca	6669344	1	998	1	1	1	1	1	2	1	1	1	1	1	1	2	1	1	1	2	2	2	1	1	2	1	1	1	1	2	19	0
AL	270030	Arapiraca	2005948	1	998	1	1	1	1	1	2	2	1	1	1	1	1	1	1	1	2	2	2	2	1	1	1	1	1	1	2	2	18	0
AL	270030	Arapiraca	6438679	1	998	1	1	1	1	1	2	2	1	1	1	1	1	1	1	1	1	2	2	2	1	1	1	1	1	1	2	2	19	0
AL	270030	Arapiraca	6438679	1	998	1	1	1	1	1	2	2	1	1	1	1	1	1	1	1	1	2	2	2	1	1	1	1	1	1	2	2	19	0
AL	270030	Arapiraca	2004844	1	998	1	1	1	1	1	2	1	1	1	1	2	1	2	1	1	1	2	2	2	1	1	1	1	1	1	2	2	20	0
AL	270030	Arapiraca	2005239	1	998	1	1	1	1	1	2	1	2	1	1	1	1	1	1	1	1	2	2	2	1	1	1	1	1	1	2	2	19	0
AL	270030	Arapiraca	7157894	1	998	1	1	1	1	1	2	1	1	1	1	1	1	1	1	1	1	2	2	2	1	1	1	1	1	1	2	2	20	0
AL	270030	Arapiraca	2004860	1	998	1	1	1	1	1	2	1	1	1	1	1	1	1	1	1	1	2	2	2	1	1	1	1	1	1	2	2	22	0
AL	270030	Arapiraca	2005093	1	998	1	1	1	1	1	2	1	1	1	1	2	1	2	1	1	1	2	2	2	1	1	1	1	1	1	2	2	18	0
AL	270030	Arapiraca	2004852	1	998	1	1	1	1	1	2	2	1	1	1	1	1	1	1	1	1	2	2	2	1	1	1	1	1	1	2	2	19	0
AL	270030	Arapiraca	2005085	1	998	1	1	1	1	1	2	1	1	1	1	1	1	2	1	1	1	2	2	2	1	1	1	1	1	1	2	2	20	0
AL	270030	Arapiraca	2005085	1	998	1	1	1	1	1	2	1	1	1	1	1	1	1	1	1	1	2	2	2	1	1	1	1	1	1	2	2	20	0
AL	270160	Canapi	5608856	2	1																											2		0
AL	270030	Arapiraca	3478920	1	998	1	1	1	1	1	2	1	1	1	1	2	1	1	1	1	1	2	2	2	1	1	1	1	1	1	2	2	21	0
AL	270030	Arapiraca	2004909	1	998	1	1	1	1	1	2	1	1	1	1	2	1	2	1	1	1	2	2	2	1	1	1	1	1	1	2	2	18	0
AL	270030	Arapiraca	2005174	1	998	1	1	1	1	1	2	1	1	1	1	2	1	1	1	1	1	2	2	2	1	1	1	1	1	2	2	2	18	0
AL	270910	Taquarana	6416802	1	998	1	1	1	1	1	2	2	1	1	1	2	1	1	2	1	1	2	2	1	1	1	1	2	1	1	2	2	16	0
AL	270420	Limoeiro de Anadia	2720973	1	998	1	1	1	1	1	2	1	1	1	1	1	1	1	1	1	1	2	2	2	1	1	1	1	1	1	2	2	20	0
AL	270420	Limoeiro de Anadia	2007304	1	998	1	2	998	998	998	998	1	1	1	1	1	1	1	1	1	1	2	2	2	1	1	1	1	1	1	2	2	17	0
AL	270030	Arapiraca	3478920	1	998	1	1	1	1	1	2	2	1	1	1	2	1	1	1	1	1	2	2	2	1	1	1	1	1	1	2	2	20	0
AL	270030	Arapiraca	2004909	1	998	1	1	1	1	1	2	2	1	1	1	2	1	1	1	1	1	2	2	2	1	1	1	1	1	1	2	2	20	0
AL	270420	Limoeiro de Anadia	7054831	1	998	1	1	1	1	1	2	1	1	1	1	1	1	1	1	1	1	2	2	2	1	1	1	1	1	1	1	2	21	0
AL	270030	Arapiraca	2005921	1	998	1	1	1	1	1	2	2	1	1	1	1	1	1	1	1	1	2	2	2	1	1	1	1	1	1	2	2	19	0
AL	270030	Arapiraca	2005301	1	998	1	1	1	1	1	2	1	1	1	1	1	1	1	1	1	1	2	2	2	1	1	1	1	1	1	2	2	20	0
AL	270260	Feira Grande	5680697	1	998	1	1	1	1	1	2	1	1	1	1	1	1	1	1	1	1	2	2	2	1	1	1	1	1	1	2	2	20	0
AL	270030	Arapiraca	2005301	1	998	1	1	1	1	1	2	1	1	1	1	1	1	1	1	1	1	2	2	2	1	1	1	1	1	1	2	2	20	0
AL	270030	Arapiraca	6964567	1	998	1	1	1	1	1	2	1	1	1	1	1	1	1	1	1	1	2	2	2	1	1	1	1	1	1	2	2	22	0
AL	270030	Arapiraca	2005301	1	998	1	1	1	1	1	2	1	1	1	1	1	1	1	1	1	1	2	2	1	1	1	1	1	1	1	2	2	23	0
AL	270030	Arapiraca	2005328	1	998	1	1	1	1	1	2	1	1	1	1	1	1	1	1	1	1	2	2	2	1	1	1	1	1	2	2	2	21	0
AL	270030	Arapiraca	2004828	1	998	1	1	1	1	1	2	1	1	1	1	2	1	2	1	1	2	2	2	2	1	1	1	1	1	1	2	2	17	0
AL	270030	Arapiraca	2004828	2	6																											2		0
AL	270680	Piaçabuçu	2702606	1	998	1	1	1	1	1	2	1	1	1	1	1	1	1	1	1	1	2	2	2	1	1	1	1	1	1	2	2	20	0
AL	270820	São Brás	2721996	1	998	1	1	1	1	1	2	1	1	1	1	1	1	1	2	1	1	2	2	2	1	1	1	1	1	1	2	2	19	0
AL	270670	Penedo	5994950	1	998	1	1	1	1	1	2	1	1	1	1	1	1	1	1	1	1	1	2	2	1	1	1	1	1	1	2	2	20	0
AL	270680	Piaçabuçu	2011611	1	998	1	1	1	1	1	2	1	1	1	1	1	1	1	1	1	1	2	2	2	1	1	1	1	1	1	2	2	20	0
AL	270680	Piaçabuçu	5886457	1	998	1	1	1	1	1	2	1	1	1	1	1	1	1	1	1	1	2	2	2	1	1	1	1	1	1	2	2	19	0
AL	270670	Penedo	2003643	1	998	1	1	1	1	1	2	1	1	1	1	1	1	1	1	1	1	1	2	2	1	1	1	1	1	1	2	2	21	0
AL	270680	Piaçabuçu	2719665	1	998	1	1	1	1	1	2	1	1	1	1	1	1	1	1	1	1	2	2	2	1	1	1	1	1	1	2	2	20	0
AL	270680	Piaçabuçu	2011158	1	998	1	1	1	1	1	2	2	1	1	1	2	1	1	1	1	1	2	2	2	1	1	1	1	1	1	2	2	18	0
AL	270670	Penedo	2003821	1	998	1	1	1	1	1	2	1	1	1	1	1	1	1	1	1	1	2	2	2	1	2	2	2	1	1	2	2	17	0
AL	270820	São Brás	2008475	1	998	1	1	1	1	1	2	1	1	1	1	1	1	1	1	1	1	2	2	2	1	1	1	1	1	1	1	2	23	0
AL	270820	São Brás	2719967	1	998	1	1	1	1	1	2	1	1	1	1	1	1	1	2	1	1	2	2	2	1	1	1	1	2	1	2	2	18	0
AL	270670	Penedo	2003678	1	998	1	1	1	1	1	2	1	1	1	1	1	1	1	1	1	1	2	2	2	1	1	1	1	1	1	2	2	20	0
AL	270670	Penedo	2003708	1	998	1	1	1	1	1	2	2	1	1	1	1	1	1	1	1	1	2	2	2	1	1	1	1	1	1	2	2	21	0
AL	270750	Porto Real do Colégio	2008793	1	998	1	1	1	1	1	2	1	1	1	1	1	1	1	2	1	1	2	2	2	1	1	1	1	1	1	2	2	18	0
AL	270670	Penedo	2003724	1	998	1	1	1	1	1	2	1	1	1	1	2	1	1	1	1	1	2	2	2	1	1	1	1	1	1	2	2	18	0
AL	270670	Penedo	2003619	1	998	1	1	1	1	1	2	1	1	1	1	1	1	1	1	1	1	2	2	2	1	1	1	1	1	1	2	2	20	0
AL	270320	Igreja Nova	6739148	1	998	1	1	1	1	1	2	1	1	1	1	1	1	1	1	1	1	2	2	2	1	1	1	1	1	1	2	2	20	0
AL	270670	Penedo	2003627	1	998	1	1	1	1	1	2	1	1	1	1	1	1	1	1	1	1	1	1	2	1	1	1	1	1	1	1	2	23	0
AL	270320	Igreja Nova	2720957	1	998	1	1	1	1	1	2	1	1	1	1	2	1	1	1	1	1	2	2	2	1	1	1	1	1	1	2	2	21	0
AL	270320	Igreja Nova	2719495	1	998	1	1	1	1	1	2	1	1	1	1	2	1	2	1	1	1	2	2	2	1	1	1	1	1	1	2	2	18	0
AL	270680	Piaçabuçu	2721392	1	998	1	1	1	1	1	2	1	1	1	1	2	1	1	1	1	2	2	2	2	1	1	1	1	1	1	2	2	18	0
AL	270270	Feliz Deserto	2007193	1	998	1	1	1	1	1	2	1	1	1	1	2	1	1	1	1	1	2	2	2	1	1	1	1	1	1	2	2	19	0
AL	270270	Feliz Deserto	2719657	1	998	1	1	1	1	1	2	1	1	1	1	2	1	2	1	1	1	2	2	2	1	1	1	1	1	1	2	2	18	0
AL	270290	Girau do Ponciano	2721899	1	998	1	1	1	1	1	2	2	1	1	1	1	1	1	1	1	1	2	2	2	1	1	1	1	1	1	1	2	20	0
AL	270320	Igreja Nova	2721023	1	998	1	1	1	1	1	2	1	1	1	1	1	1	1	1	1	1	2	2	2	1	1	1	1	1	1	2	2	19	0
AL	270320	Igreja Nova	2007169	1	998	1	1	1	1	1	2	1	1	1	1	2	1	2	1	1	1	2	2	2	1	1	1	1	1	1	2	2	17	0
AL	270320	Igreja Nova	2720833	1	998	1	1	1	1	1	2	1	1	1	1	1	1	1	1	1	1	2	2	2	1	1	1	1	1	1	1	2	21	0
AL	270320	Igreja Nova	2007150	1	998	1	1	1	1	1	2	1	1	1	1	1	1	1	1	1	1	2	1	2	1	1	1	1	1	1	2	2	20	0
AL	270320	Igreja Nova	4020286	1	998	1	1	1	1	1	2	1	1	1	1	1	1	1	1	1	1	2	2	2	1	1	1	1	1	1	2	2	20	0
AL	270320	Igreja Nova	2007177	1	998	1	1	1	1	1	2	1	1	1	2	1	1	1	1	1	1	2	2	2	1	1	1	1	1	1	2	2	19	0
AL	270750	Porto Real do Colégio	7370318	1	998	1	1	1	1	1	2	1	1	1	1	1	1	1	1	1	1	1	2	2	1	1	1	1	1	1	2	2	23	0
AL	270230	Coruripe	2005522	1	998	1	1	1	1	1	2	1	1	1	1	1	1	1	1	1	1	2	2	2	1	1	1	1	1	1	2	2	20	0
AL	270375	Jequiá da Praia	2721635	1	998	1	1	1	1	1	2	1	1	1	1	1	1	1	1	1	1	2	2	2	1	1	1	1	1	1	2	2	20	0
AL	270230	Coruripe	3032159	1	998	1	1	1	1	1	2	2	1	1	1	1	1	1	1	1	1	2	2	2	1	1	1	1	1	1	2	2	19	0
AL	270230	Coruripe	2005468	1	998	1	1	1	1	1	2	1	1	1	1	1	1	1	1	1	1	2	2	2	1	1	1	1	1	1	2	2	19	0
AL	270230	Coruripe	2005441	1	998	1	1	1	1	1	2	1	1	1	1	2	1	2	1	1	1	2	2	2	1	1	1	1	1	1	2	2	20	0
AL	270230	Coruripe	6613039	1	998	1	1	1	1	1	2	1	1	1	1	1	1	1	1	1	1	2	2	2	1	1	1	2	2	1	2	2	18	0
AL	270230	Coruripe	2005506	1	998	1	1	1	1	1	2	2	1	1	1	1	1	1	1	1	1	2	2	2	1	1	1	1	1	1	2	2	19	0
AL	270230	Coruripe	2005433	1	998	1	1	1	1	1	2	1	1	1	1	1	1	1	1	1	1	2	2	2	1	1	1	1	1	1	2	2	20	0
AL	270230	Coruripe	2006537	1	998	1	1	1	1	1	2	1	1	1	1	1	1	1	1	1	1	2	2	2	1	1	1	1	1	1	2	2	22	0
AL	270230	Coruripe	3032124	1	998	1	1	1	1	1	2	1	1	1	1	2	1	1	1	1	1	2	2	2	1	1	1	1	1	1	2	2	19	0
AL	270230	Coruripe	3032140	1	998	1	1	1	1	1	2	1	1	1	1	1	1	1	1	1	1	2	2	2	1	1	1	1	1	1	2	2	21	0
AL	270230	Coruripe	3032132	1	998	1	1	1	1	1	2	1	1	1	1	1	1	1	1	1	1	2	2	2	1	1	1	2	1	1	2	2	19	0
AL	270230	Coruripe	3508293	1	998	1	1	1	1	1	2	1	1	1	1	1	1	1	1	1	1	2	2	2	1	1	1	1	1	1	2	2	20	0
AL	270375	Jequiá da Praia	7617844	1	998	1	1	1	1	1	2	1	1	1	1	1	1	1	1	1	1	2	2	2	1	1	1	1	1	1	2	2	20	0
AL	270230	Coruripe	2006545	1	998	1	1	1	1	1	2	1	1	1	1	1	1	1	1	1	1	2	2	2	1	1	1	1	1	1	1	2	21	0
AL	270230	Coruripe	3032116	1	998	1	1	1	1	1	2	1	1	1	1	1	1	1	1	1	1	2	2	2	1	1	1	1	1	1	2	2	20	0
AL	270860	São Miguel dos Campos	2010224	1	998	1	1	1	1	1	2	1	1	1	1	1	1	1	1	1	1	2	2	2	1	1	1	1	1	1	2	2	20	0
AL	270860	São Miguel dos Campos	2010232	1	998	1	1	1	1	1	2	1	1	1	1	1	1	2	1	1	1	2	2	2	1	1	1	1	1	1	2	2	19	0
AL	270375	Jequiá da Praia	2721597	1	998	1	1	1	1	1	2	1	1	1	1	1	1	1	1	1	1	2	2	2	1	1	1	1	1	1	2	2	20	0
AL	270375	Jequiá da Praia	2721619	1	998	1	1	1	1	1	2	1	1	1	1	1	1	1	1	1	1	2	2	2	1	1	1	1	1	1	2	2	20	0
AL	270860	São Miguel dos Campos	6956858	1	998	1	1	1	1	1	2	1	1	1	1	1	1	1	1	1	1	2	2	2	1	1	1	1	1	1	1	2	21	0
AL	270860	São Miguel dos Campos	2010283	1	998	1	1	1	1	1	2	1	1	1	1	1	1	1	1	1	1	2	2	2	1	1	1	1	1	1	1	2	20	0
AL	270860	São Miguel dos Campos	7132913	1	998	1	1	1	1	1	2	2	1	1	1	2	1	1	1	1	2	2	2	2	1	1	1	1	1	1	2	2	18	0
AL	270860	São Miguel dos Campos	2010194	1	998	1	1	1	1	1	2	1	1	1	1	1	1	2	1	1	1	2	2	2	1	1	1	1	1	1	2	2	19	0
AL	270230	Coruripe	2006553	1	998	1	1	1	1	1	2	1	1	1	1	2	1	1	1	1	1	2	2	2	1	1	1	1	1	1	2	2	20	0
AL	270230	Coruripe	2005476	1	998	1	1	1	1	1	2	1	1	1	1	1	1	1	1	1	1	2	2	2	1	1	1	1	1	1	2	2	22	0
AL	270860	São Miguel dos Campos	2010186	1	998	1	1	1	1	1	2	1	1	1	1	2	1	1	1	1	1	2	2	2	1	1	1	1	1	1	2	2	21	0
AL	270375	Jequiá da Praia	2721600	1	998	1	1	1	1	1	2	1	1	1	1	1	1	1	1	1	1	1	1	1	1	1	1	1	1	1	2	2	25	0
AL	270860	São Miguel dos Campos	2010313	1	998	1	1	1	1	1	2	1	1	1	1	1	1	1	1	1	1	2	2	2	1	1	1	1	1	1	2	2	20	0
AL	270915	Teotônio Vilela	2722623	1	998	1	2	998	998	998	998	1	1	1	1	2	1	1	1	1	1	2	2	2	1	1	1	1	1	1	2	2	16	0
AL	270915	Teotônio Vilela	2722585	1	998	1	1	1	1	1	2	1	1	1	1	1	1	1	1	1	1	2	2	2	1	1	1	1	1	1	1	2	21	0
AL	270915	Teotônio Vilela	2719738	1	998	1	1	1	1	1	2	1	1	1	1	1	1	1	1	1	1	2	2	2	1	1	1	1	1	1	2	2	20	0
AL	270860	São Miguel dos Campos	7059841	1	998	1	1	1	1	1	2	2	1	1	1	2	1	2	1	1	1	2	2	2	1	1	1	1	1	1	2	2	16	0
AL	270915	Teotônio Vilela	2719738	1	998	1	1	1	1	1	2	1	1	1	1	1	1	1	1	1	1	2	2	2	1	1	1	1	1	1	2	2	20	0
AL	270915	Teotônio Vilela	2722682	1	998	1	1	1	1	1	2	1	1	1	1	1	1	1	1	1	1	2	2	2	1	1	1	1	1	1	2	2	22	0
AL	270915	Teotônio Vilela	2722607	1	998	1	1	1	1	1	2	1	1	1	1	1	1	1	1	1	1	2	2	2	1	1	1	1	1	1	2	2	20	0
AL	270915	Teotônio Vilela	6010989	1	998	1	1	1	1	1	2	1	1	1	1	1	1	1	1	1	1	2	2	2	1	1	1	1	1	1	2	2	20	0
AL	270915	Teotônio Vilela	4020596	1	998	1	1	1	1	1	2	1	1	1	1	1	1	1	1	1	1	2	2	2	1	1	1	1	1	1	2	2	20	0
AL	270915	Teotônio Vilela	7770499	1	998	1	1	1	1	1	2	1	1	1	1	1	1	1	1	1	1	2	2	2	1	1	1	1	1	1	2	2	19	0
AL	270915	Teotônio Vilela	2719886	1	998	1	1	1	1	1	2	1	1	1	1	2	1	1	1	1	1	2	2	2	1	1	1	1	1	1	2	2	19	0
AL	270915	Teotônio Vilela	2722615	1	998	1	1	1	1	1	2	1	1	1	1	1	1	2	1	1	1	2	2	2	1	1	1	1	1	1	2	2	19	0
AL	270915	Teotônio Vilela	2722593	1	998	1	1	1	1	1	2	1	1	1	1	1	1	1	1	1	1	2	2	2	1	1	1	1	1	1	2	2	20	0
AL	270860	São Miguel dos Campos	2010240	1	998	1	1	1	1	1	2	1	1	1	1	1	1	1	1	1	1	2	2	2	1	1	1	1	1	1	2	2	20	0
AL	270860	São Miguel dos Campos	2010240	1	998	1	1	1	1	1	2	1	1	1	1	1	1	1	1	1	1	2	2	2	1	1	1	1	1	1	2	2	20	0
AL	270915	Teotônio Vilela	2008556	1	998	1	1	1	1	1	2	1	1	1	1	2	1	1	1	1	1	2	2	2	1	1	1	1	1	1	2	2	19	0
AL	270020	Anadia	2011352	1	998	1	1	1	1	1	2	2	1	1	1	1	1	1	1	1	1	2	2	2	1	1	1	1	1	1	2	2	19	0
AL	270400	Junqueiro	2720736	1	998	1	1	1	1	1	2	1	1	1	1	1	1	1	1	1	1	2	2	2	1	1	1	1	1	1	2	2	20	0
AL	270400	Junqueiro	3456781	1	998	1	1	1	1	1	2	1	1	1	1	1	1	1	1	1	1	2	2	2	1	1	1	1	1	1	2	2	19	0
AL	270400	Junqueiro	2705001	1	998	1	1	1	1	1	2	1	1	1	1	1	1	1	1	1	1	1	1	1	1	1	1	1	1	1	1	2	26	0
AL	270915	Teotônio Vilela	2722569	1	998	1	1	1	1	1	2	1	1	1	1	1	1	1	1	1	1	2	2	2	1	1	1	1	1	1	2	2	22	0
AL	270020	Anadia	2007932	1	998	1	1	1	1	1	2	1	1	1	1	1	1	1	1	1	1	2	2	2	1	1	1	1	1	1	2	2	20	0
AL	270915	Teotônio Vilela	2722577	1	998	1	1	1	1	1	2	1	1	1	1	1	1	1	1	1	1	1	2	2	1	1	1	1	1	1	2	2	21	0
AL	270400	Junqueiro	2721163	1	998	1	1	1	1	1	2	1	1	1	1	1	1	1	1	1	1	1	1	2	1	1	1	1	1	1	2	2	22	0
AL	270915	Teotônio Vilela	2719886	1	998	1	1	1	1	1	2	1	1	1	1	1	1	2	1	1	1	2	2	2	1	1	1	1	1	1	2	2	19	0
AL	270400	Junqueiro	7742231	1	998	1	1	1	1	1	2	1	1	1	1	1	1	1	1	1	1	1	1	1	1	1	1	1	1	1	2	2	25	0
AL	270140	Campo Alegre	2721732	1	998	1	1	1	1	1	2	1	1	1	1	1	1	1	1	1	1	2	2	2	1	1	1	1	1	1	2	2	22	0
AL	270400	Junqueiro	6876595	1	998	1	1	1	1	1	2	1	1	1	1	1	1	1	1	1	1	1	1	2	1	1	1	1	1	1	2	2	22	0
AL	270140	Campo Alegre	7312164	1	998	1	1	1	1	1	2	1	1	1	1	1	1	1	1	1	1	2	2	1	1	1	1	1	1	1	2	2	21	0
AL	270140	Campo Alegre	2721716	1	998	1	1	1	1	1	2	1	1	1	1	1	1	1	1	1	1	1	1	1	1	1	1	1	1	1	2	2	25	0
AL	270400	Junqueiro	2705001	1	998	1	1	1	1	1	2	1	1	1	1	1	1	1	1	1	1	1	2	2	1	1	1	1	1	1	1	2	24	0
AL	270140	Campo Alegre	2721740	1	998	1	1	1	1	1	2	1	1	1	1	1	1	1	1	1	1	2	2	2	1	1	1	1	1	1	2	2	20	0
AL	270400	Junqueiro	2721155	1	998	1	1	1	1	1	2	1	1	1	1	1	1	1	1	1	1	1	1	1	1	1	1	1	1	1	1	2	24	0
AL	270400	Junqueiro	2721155	1	998	1	1	1	1	1	2	1	1	1	1	1	1	1	1	1	1	1	1	1	1	1	1	1	1	1	1	2	24	0
AL	270140	Campo Alegre	7698771	1	998	1	1	1	1	1	2	1	1	1	1	1	1	1	1	1	1	2	2	2	1	1	1	1	1	1	2	2	22	0
AL	270400	Junqueiro	2721333	1	998	1	1	1	1	1	2	1	1	1	1	2	1	1	1	1	1	1	2	2	1	1	1	1	1	1	2	2	20	0
AL	270140	Campo Alegre	2721716	1	998	1	1	1	1	1	2	1	1	1	1	1	1	1	1	1	1	2	2	2	1	1	1	1	1	1	2	2	19	0
AL	270140	Campo Alegre	7182228	1	998	1	1	1	1	1	2	1	1	1	1	1	1	1	1	1	1	2	2	1	1	1	1	1	1	1	2	2	21	0
AL	270140	Campo Alegre	2721759	1	998	1	1	1	1	1	2	1	2	1	1	2	1	1	1	1	1	2	2	2	1	1	1	1	1	1	2	2	18	0
AL	270915	Teotônio Vilela	2722631	1	998	1	1	1	1	1	2	1	1	1	1	1	1	1	1	1	1	2	2	2	1	1	1	1	1	1	2	2	20	0
AL	270860	São Miguel dos Campos	2010208	1	998	1	1	1	1	1	2	1	1	1	1	1	1	1	1	1	1	2	2	2	1	1	1	1	1	1	2	2	19	0
AL	270780	Roteiro	2721783	1	998	1	1	1	1	1	2	2	1	1	1	2	1	1	1	1	1	2	2	2	1	1	1	1	1	1	2	2	18	0
AL	270780	Roteiro	2719533	1	998	1	1	1	1	1	2	1	1	1	1	2	1	1	1	1	1	2	2	2	1	1	1	1	1	1	2	2	19	0
AL	270100	Boca da Mata	5702895	1	998	1	1	1	1	1	2	2	1	1	1	1	1	1	1	1	1	2	2	2	1	1	1	2	1	1	2	2	17	0
AL	270100	Boca da Mata	5993989	1	998	1	1	1	1	1	2	1	1	1	1	1	1	1	1	1	1	2	2	2	1	1	1	1	1	1	2	2	20	0
AL	270100	Boca da Mata	2009501	1	998	1	1	1	1	1	2	2	1	1	1	1	1	1	1	1	1	2	2	2	1	1	1	1	1	1	2	2	19	0
AL	270490	Mar Vermelho	2719584	1	998	1	1	1	1	1	2	2	1	1	1	1	1	1	1	1	1	2	2	2	1	1	1	2	1	1	2	2	18	0
AL	270760	Quebrangulo	6459102	1	998	1	1	1	1	1	2	1	1	1	1	2	1	1	1	1	1	2	2	2	1	1	1	1	1	1	2	2	19	0
AL	270780	Roteiro	6289967	1	998	1	1	1	1	2	2	1	1	1	2	1	1	1	1	1	1	2	2	2	1	1	2	1	1	1	2	2	16	0
AL	270760	Quebrangulo	6459102	1	998	1	1	1	1	1	2	2	1	1	1	1	1	1	1	1	1	2	2	2	1	1	1	1	1	1	2	2	19	0
AL	270760	Quebrangulo	2721813	1	998	1	1	1	1	1	2	1	1	1	1	1	1	1	1	1	1	2	2	1	1	1	1	1	1	1	2	2	21	0
AL	270100	Boca da Mata	2009447	1	998	1	1	1	1	1	2	2	1	1	1	1	1	2	1	1	1	2	2	2	1	1	1	1	1	1	2	2	20	0
AL	270760	Quebrangulo	2721821	1	998	1	1	1	1	1	2	1	1	1	1	2	1	1	1	1	1	2	2	2	1	1	1	1	1	1	2	2	19	0
AL	270700	Pindoba	2719673	1	998	1	1	1	1	1	2	1	1	1	1	1	1	1	1	1	1	2	2	2	1	1	1	1	1	1	2	2	19	0
AL	270100	Boca da Mata	2009536	1	998	1	1	1	1	1	2	2	1	1	1	1	1	1	1	1	1	2	2	1	1	1	1	1	1	1	1	2	21	0
AL	270660	Paulo Jacinto	6379044	1	998	1	1	1	1	1	2	1	1	1	1	2	1	1	1	1	1	2	2	2	1	1	1	1	1	1	2	2	19	0
AL	270140	Campo Alegre	3016633	1	998	1	1	1	1	1	2	1	1	1	1	2	1	1	1	1	2	2	2	2	1	1	1	1	1	1	1	2	21	0
AL	270490	Mar Vermelho	2004720	1	998	1	1	1	1	1	2	1	1	1	1	2	1	1	1	1	1	2	2	2	1	1	1	1	1	1	2	2	19	0
AL	270760	Quebrangulo	2721848	1	998	1	1	1	1	1	2	1	1	1	1	1	1	2	1	1	1	1	2	2	1	1	1	1	1	2	2	2	19	0
AL	270660	Paulo Jacinto	2719525	1	998	1	1	1	1	1	2	1	1	1	1	1	1	1	1	1	1	2	2	2	1	1	1	1	1	1	1	2	23	0
AL	270100	Boca da Mata	2009455	1	998	1	1	1	1	1	2	1	1	1	1	2	1	1	1	1	1	2	2	2	1	1	1	1	2	2	2	2	17	0
AL	270170	Capela	2719045	1	998	1	1	1	1	1	2	1	1	1	1	1	1	1	1	1	1	2	2	2	1	1	1	1	1	1	2	2	22	0
AL	270660	Paulo Jacinto	2720418	1	998	1	1	1	1	1	2	1	1	1	1	1	1	1	1	1	1	2	2	1	1	1	1	1	1	1	2	2	23	0
AL	270130	Cajueiro	3426327	1	998	1	1	2	1	1	2	1	1	1	1	1	1	1	1	1	1	2	2	2	1	1	1	1	1	1	1	2	20	0
AL	270130	Cajueiro	2007258	1	998	1	1	1	1	1	2	1	1	1	1	1	1	1	1	1	1	2	2	2	1	1	1	2	1	1	2	2	19	0
AL	270170	Capela	2719029	1	998	1	1	1	1	1	2	1	1	1	1	2	1	1	1	1	1	2	2	2	1	1	1	1	1	1	2	2	19	0
AL	270130	Cajueiro	2010399	1	998	1	1	1	1	1	2	2	1	1	1	2	1	1	1	1	1	2	2	2	1	1	1	1	1	1	2	2	18	0
AL	270170	Capela	2719061	1	998	1	1	1	1	1	2	1	1	1	1	1	1	1	1	1	1	2	2	2	1	1	1	1	1	1	2	2	19	0
AL	270130	Cajueiro	2007223	1	998	1	1	1	1	1	2	2	1	1	1	1	1	1	1	1	1	2	2	2	1	1	1	1	1	1	2	2	19	0
AL	270170	Capela	2719096	1	998	1	1	1	1	1	2	1	1	1	1	2	1	2	1	1	1	2	2	2	1	1	1	1	1	1	2	2	18	0
AL	270130	Cajueiro	2010402	1	998	1	1	1	1	1	2	1	1	1	1	1	1	1	1	2	1	2	2	1	1	1	1	1	1	1	2	2	20	0
AL	270930	União dos Palmares	7426631	1	998	1	1	1	1	1	2	2	1	1	1	1	1	1	1	1	1	2	2	2	1	1	1	1	1	1	2	2	19	0
AL	270170	Capela	2719053	1	998	1	1	1	1	1	2	2	1	1	1	1	1	1	1	1	1	2	2	2	1	1	1	1	1	1	2	2	18	0
AL	270930	União dos Palmares	2004623	1	998	1	1	1	1	1	2	1	1	1	1	1	1	1	2	1	1	2	2	2	1	1	1	1	1	1	2	2	18	0
AL	270930	União dos Palmares	7426623	1	998	1	1	1	1	1	2	2	1	1	1	2	1	1	1	1	1	2	2	2	1	1	1	1	1	1	2	2	18	0
AL	270130	Cajueiro	2007207	1	998	1	1	1	1	1	2	1	1	1	1	1	1	1	1	1	1	2	2	2	1	1	1	1	1	1	2	2	19	0
AL	270930	União dos Palmares	2006014	1	998	1	1	1	1	1	2	2	1	1	1	2	1	1	2	1	1	2	2	2	1	1	1	1	1	1	2	2	16	0
AL	270930	União dos Palmares	2004615	1	998	1	1	1	1	1	2	1	1	1	1	1	1	1	1	1	1	2	2	2	1	1	1	1	1	1	1	2	21	0
AL	270930	União dos Palmares	5922372	1	998	1	1	1	1	1	2	1	1	1	1	1	1	1	1	1	1	2	2	2	1	1	1	1	1	2	2	2	21	0
AL	270930	União dos Palmares	2004615	1	998	1	1	1	1	1	2	1	1	1	1	1	1	1	1	1	1	2	2	2	1	1	1	1	1	1	2	2	20	0
AL	270100	Boca da Mata	3421449	2	1																											2		0
AL	270190	Chã Preta	2009560	1	998	1	1	1	1	1	2	2	1	1	1	2	1	1	1	1	1	2	2	2	1	1	1	2	1	1	2	2	16	0
AL	270930	União dos Palmares	2004593	1	998	1	1	1	1	1	2	1	1	1	1	1	1	1	1	1	1	2	2	2	1	1	1	1	1	1	2	2	20	0
AL	270930	União dos Palmares	2004631	1	998	1	1	1	1	1	2	1	1	1	1	1	1	1	1	1	1	1	2	2	1	1	1	1	1	1	2	2	21	0
AL	270930	União dos Palmares	3631044	1	998	1	1	1	1	1	2	1	1	1	1	1	1	1	1	1	1	2	2	2	1	1	1	1	1	1	2	2	20	0
AL	270930	União dos Palmares	3260860	1	998	1	1	1	1	1	2	1	1	1	1	1	1	1	1	1	1	2	2	2	1	1	1	1	1	1	2	2	21	0
AL	270130	Cajueiro	2007215	1	998	1	1	1	1	1	2	1	1	1	1	1	1	1	1	1	1	2	2	2	1	1	1	1	1	1	2	2	20	0
AL	270130	Cajueiro	2008467	1	998	1	1	1	1	1	2	2	1	1	1	1	1	1	1	1	1	2	2	2	1	1	1	1	1	1	1	2	20	0
AL	270930	União dos Palmares	3238377	1	998	1	1	1	1	1	2	1	1	1	1	1	1	1	1	1	1	1	2	2	1	1	1	1	1	1	2	2	21	0
AL	270930	União dos Palmares	3543927	1	998	1	1	1	1	1	2	1	1	1	1	1	1	1	1	1	1	2	2	2	1	1	1	1	1	1	1	2	23	0
AL	270300	Ibateguara	2720183	1	998	1	1	1	1	1	2	1	1	1	1	1	1	1	1	1	1	2	2	2	1	1	1	1	2	1	2	2	19	0
AL	270830	São José da Laje	2722011	1	998	1	1	1	1	1	2	1	1	1	1	1	1	1	1	1	1	2	2	2	1	1	1	1	1	1	1	2	21	0
AL	270170	Capela	2719118	1	998	1	1	1	1	1	2	1	1	1	1	1	1	1	1	1	1	2	2	2	1	1	1	1	1	1	2	2	20	0
AL	270300	Ibateguara	2721902	1	998	1	1	1	1	1	2	1	1	1	1	1	1	1	1	1	1	2	2	2	1	1	2	1	1	1	2	2	19	0
AL	270830	São José da Laje	2721937	1	998	1	1	1	1	1	2	2	1	1	1	1	1	1	1	1	1	2	2	2	1	1	1	1	1	1	2	2	18	0
AL	270830	São José da Laje	2721953	1	998	1	1	1	1	1	2	1	1	1	1	1	1	1	1	1	1	2	2	2	1	1	1	1	1	1	2	2	22	0
AL	270830	São José da Laje	2722461	1	998	1	1	1	1	1	2	1	1	1	1	1	1	2	1	1	1	2	2	2	1	1	1	1	1	1	2	2	21	0
AL	270830	São José da Laje	2721961	1	998	1	1	1	1	1	2	1	1	1	1	1	1	1	1	1	1	2	2	2	1	1	1	1	1	1	2	2	20	0
AL	270830	São José da Laje	6693199	1	998	1	1	1	1	1	2	1	1	1	1	1	1	1	1	1	1	2	2	2	1	1	1	1	1	1	2	2	22	0
AL	270300	Ibateguara	2722135	1	998	1	1	1	1	1	2	1	1	1	1	1	1	1	1	1	1	2	2	2	1	2	2	1	1	1	2	2	17	0
AL	270300	Ibateguara	2721945	1	998	1	1	1	1	1	2	2	1	1	1	1	1	1	1	1	2	2	2	2	1	1	1	1	1	1	2	2	18	0
AL	270300	Ibateguara	2721171	1	998	1	1	1	1	1	2	2	1	1	1	1	1	1	1	1	1	2	2	2	1	1	1	1	1	1	2	2	19	0
AL	270830	São José da Laje	2722534	1	998	1	1	1	1	1	2	1	1	1	1	1	1	1	1	1	1	2	2	2	1	1	1	1	1	1	2	2	20	0
AL	270860	São Miguel dos Campos	7059841	1	998	1	1	1	1	1	2	1	1	1	1	1	1	2	1	1	1	2	2	2	1	1	1	1	1	1	2	2	18	0
AL	270810	Santana do Mundaú	2719541	1	998	1	1	1	1	1	2	2	1	1	1	1	1	1	1	1	1	2	2	2	1	1	1	1	1	1	1	2	21	0
AL	270830	São José da Laje	7482833	1	998	1	1	1	1	1	2	1	1	1	1	1	1	1	1	1	1	2	2	2	1	1	1	1	1	1	2	2	22	0
AL	270830	São José da Laje	2722038	1	998	1	1	1	1	1	2	1	1	1	1	1	1	1	1	1	1	1	1	1	1	1	1	1	1	1	2	2	25	0
AL	270810	Santana do Mundaú	2719800	1	998	1	1	1	1	1	2	1	1	1	1	1	1	1	1	1	1	2	2	2	1	1	1	1	1	1	2	2	20	0
AL	270810	Santana do Mundaú	5589614	1	998	1	1	1	1	1	2	1	1	1	1	1	1	1	1	1	1	1	2	2	1	1	1	1	1	1	2	2	21	0
AL	270930	União dos Palmares	2004585	1	998	2	1	1	1	1	2	1	1	1	1	1	1	1	2	1	1	2	2	2	1	1	1	1	2	1	2	2	18	0
AL	270140	Campo Alegre	2721775	1	998	1	1	1	1	1	2	1	1	1	1	1	1	1	1	1	1	2	2	2	1	1	1	1	1	1	2	2	22	0
AL	270300	Ibateguara	2721945	1	998	1	1	1	1	1	2	1	2	1	2	2	1	1	1	1	2	2	2	2	1	1	1	1	1	1	2	2	16	0
AL	270190	Chã Preta	2004321	1	998	1	1	1	1	1	2	1	1	1	1	2	1	1	1	1	1	2	2	2	1	1	1	1	1	1	2	2	20	0
AL	270670	Penedo	2003635	1	998	1	1	1	1	1	2	1	1	1	1	1	1	1	1	1	1	2	2	2	1	1	1	1	1	1	2	2	20	0
AL	270770	Rio Largo	2720248	1	998	1	1	1	1	1	2	2	1	1	1	1	1	1	1	1	2	2	2	2	1	1	1	1	1	1	2	2	18	0
AL	270770	Rio Largo	2722046	1	998	1	1	1	1	1	2	2	1	1	1	1	1	1	1	1	1	2	2	2	1	1	1	1	1	1	2	2	20	0
AL	270810	Santana do Mundaú	2720531	1	998	1	1	1	1	1	2	1	1	1	1	1	1	1	1	1	1	1	2	2	1	1	1	1	1	1	2	2	22	0
AL	270110	Branquinha	2719649	1	998	1	1	1	1	1	2	1	1	1	1	2	1	2	1	1	1	2	2	2	1	1	1	1	1	1	2	2	17	0
AL	270380	Joaquim Gomes	2721481	1	998	1	1	1	1	1	2	1	1	1	1	1	1	1	1	1	1	1	2	1	1	1	1	1	1	1	2	2	24	0
AL	270380	Joaquim Gomes	2720175	1	998	1	1	1	1	1	2	1	1	1	1	1	1	2	1	1	1	2	2	2	1	1	1	1	1	1	2	2	19	0
AL	270380	Joaquim Gomes	3467627	1	998	1	1	1	1	1	2	1	1	1	1	2	1	1	1	1	1	1	2	1	1	1	1	1	1	1	2	2	21	0
AL	270380	Joaquim Gomes	3467643	1	998	1	1	1	1	1	2	1	1	1	1	1	1	1	1	1	1	2	2	2	1	1	1	1	1	1	2	2	20	0
AL	270210	Colônia Leopoldina	2719134	1	998	1	1	1	1	1	2	1	1	1	1	1	1	1	1	1	1	2	2	2	1	1	1	1	1	1	2	2	20	0
AL	270770	Rio Largo	2719843	1	998	1	1	1	1	1	2	2	1	1	1	2	1	1	1	1	1	2	2	2	1	1	1	1	2	2	2	2	15	0
AL	270380	Joaquim Gomes	2720159	1	998	1	1	1	1	1	2	1	1	1	1	1	1	1	1	1	1	2	2	2	1	1	1	1	1	1	2	2	22	0
AL	270110	Branquinha	2720698	1	998	1	1	1	1	1	2	2	1	1	1	1	1	1	1	1	1	2	2	2	1	1	1	1	1	1	2	2	18	0
AL	270210	Colônia Leopoldina	6303021	1	998	1	1	1	1	1	2	1	1	1	1	1	1	1	1	1	1	2	2	2	1	1	1	1	1	1	2	2	19	0
AL	270210	Colônia Leopoldina	2719169	1	998	1	1	1	1	1	2	1	1	1	1	1	1	1	1	1	1	2	2	2	1	1	1	1	1	1	2	2	19	0
AL	270110	Branquinha	2721228	1	998	1	1	1	1	1	2	1	1	1	1	1	1	1	1	1	1	2	2	2	1	1	1	1	1	1	1	2	23	0
AL	270110	Branquinha	3878376	1	998	1	1	1	1	1	2	1	1	1	1	1	1	1	1	1	1	2	2	2	1	1	1	1	1	1	1	2	21	0
AL	270110	Branquinha	5667771	1	998	1	1	1	1	1	2	2	1	1	1	1	1	1	1	1	1	2	2	2	1	1	1	1	1	1	2	2	18	0
AL	270380	Joaquim Gomes	2009269	1	998	1	1	1	1	1	2	1	1	1	1	1	1	1	1	1	1	2	2	2	1	1	1	1	1	1	2	2	22	0
AL	270770	Rio Largo	2721562	1	998	1	1	1	1	1	2	2	1	1	1	2	1	1	1	1	1	2	2	2	1	1	1	1	1	1	2	2	18	0
AL	270210	Colônia Leopoldina	2719150	1	998	1	1	1	1	1	2	1	1	1	1	1	1	1	1	1	1	2	2	2	1	1	1	1	1	1	2	2	19	0
AL	270390	Jundiá	2007614	1	998	1	1	1	1	1	2	1	1	1	1	2	1	1	2	1	1	2	2	2	1	1	1	1	1	1	2	2	17	0
AL	270670	Penedo	2003848	1	998	1	1	1	1	1	2	1	1	1	1	1	1	1	1	1	1	2	2	1	1	1	1	1	1	1	2	2	21	0
AL	270850	São Luís do Quitunde	2008904	1	998	1	1	1	1	1	2	1	1	1	1	1	1	1	1	1	1	2	2	2	1	1	1	1	1	1	2	2	22	0
AL	270850	São Luís do Quitunde	2008882	1	998	1	1	1	1	1	2	1	1	1	1	1	1	1	1	1	1	2	2	2	1	1	1	1	1	1	2	2	19	0
AL	270135	Campestre	7487746	1	998	1	1	1	1	1	2	1	1	1	1	2	1	1	1	1	1	2	2	2	1	1	1	1	1	1	2	2	18	0
AL	270135	Campestre	7688423	1	998	1	1	1	1	1	2	1	1	1	1	1	1	1	1	1	1	2	2	1	1	1	1	1	1	1	2	2	21	0
AL	270560	Novo Lino	2722143	1	998	1	1	1	1	1	2	1	1	1	1	2	1	1	1	1	1	2	2	2	1	2	2	2	2	1	2	2	14	0
AL	270560	Novo Lino	2721686	1	998	1	1	1	1	1	2	1	1	1	1	1	1	1	1	1	1	1	1	1	1	1	1	1	1	1	1	2	26	0
AL	270850	São Luís do Quitunde	5732581	1	998	1	1	1	1	1	2	1	1	1	1	1	1	1	1	1	1	2	2	2	1	1	1	1	2	1	2	2	18	0
AL	270390	Jundiá	2011085	1	998	1	1	1	1	1	2	1	1	1	1	1	1	1	1	1	1	2	2	1	1	1	1	1	1	1	2	2	22	0
AL	270850	São Luís do Quitunde	2008920	1	998	1	1	1	1	1	2	1	1	1	1	1	1	1	1	1	1	2	2	2	1	1	1	1	1	1	2	2	22	0
AL	270850	São Luís do Quitunde	2008874	1	998	1	1	1	1	1	2	1	1	1	1	2	1	1	1	1	1	2	2	2	1	1	1	1	1	1	2	2	19	0
AL	270850	São Luís do Quitunde	5732573	1	998	1	1	1	1	1	2	1	1	1	1	1	1	1	1	1	1	2	2	2	1	1	1	1	1	1	2	2	20	0
AL	270850	São Luís do Quitunde	2008912	1	998	1	1	1	1	1	2	1	1	1	1	1	1	1	1	1	1	2	2	2	1	1	1	1	1	1	2	2	21	0
AL	270730	Porto Calvo	6524915	1	998	1	1	1	1	1	2	1	1	1	1	2	1	1	1	1	1	2	2	2	1	1	1	1	1	1	2	2	19	0
AL	270730	Porto Calvo	6524958	1	998	1	1	1	1	1	2	1	1	1	1	1	1	1	1	1	1	2	2	2	1	1	1	1	1	1	2	2	20	0
AL	270450	Maragogi	2722690	1	998	1	1	1	1	1	2	1	1	1	1	1	1	1	1	1	1	2	2	2	1	1	1	1	1	1	2	2	19	0
AL	270730	Porto Calvo	2719746	1	998	1	2	998	998	998	998	1	1	1	1	1	1	1	1	1	1	2	2	2	1	1	1	2	2	1	1	2	16	0
AL	270450	Maragogi	2722704	1	998	1	1	1	1	1	2	1	1	1	1	1	1	1	1	1	1	2	2	2	1	1	1	1	1	1	2	2	19	0
AL	270730	Porto Calvo	2719908	1	998	1	1	1	1	1	2	1	1	1	1	1	1	2	1	1	1	2	2	2	2	998	998	998	998	998	998	2	12	0
AL	270730	Porto Calvo	2720647	1	998	1	1	1	1	1	2	1	1	1	1	1	1	1	1	1	1	2	2	2	1	1	1	1	1	1	2	2	20	0
AL	270730	Porto Calvo	6002862	1	998	1	1	1	1	1	2	1	1	1	1	2	1	1	1	1	1	2	2	2	1	1	1	1	1	1	2	2	19	0
AL	270450	Maragogi	2722666	1	998	2	1	1	1	1	2	1	1	1	1	2	1	1	1	1	1	2	2	2	1	1	1	1	2	1	2	2	17	0
AL	270730	Porto Calvo	2721074	1	998	1	1	1	1	1	2	1	1	1	1	1	1	1	1	1	1	2	2	2	1	1	1	1	1	1	2	2	20	0
AL	270730	Porto Calvo	6524966	1	998	1	1	1	1	1	2	1	1	1	1	1	1	1	1	1	1	2	2	2	1	1	1	1	1	1	2	2	20	0
AL	270510	Matriz de Camaragibe	2009196	1	998	1	1	1	1	1	2	1	1	1	1	1	1	1	1	1	1	1	1	2	1	1	1	1	1	1	2	2	22	0
AL	270510	Matriz de Camaragibe	2722100	1	998	1	1	1	1	1	2	2	1	1	1	2	1	1	1	1	2	2	2	2	1	1	1	1	1	1	2	2	17	0
AL	270350	Jacuípe	2007916	1	998	1	1	1	1	1	2	1	1	1	1	1	1	1	1	1	1	2	2	2	1	1	1	1	1	1	2	2	19	0
AL	270510	Matriz de Camaragibe	2722062	1	998	1	1	1	1	1	2	2	1	1	1	2	1	1	1	1	1	2	2	2	1	1	1	1	1	1	2	2	18	0
AL	270730	Porto Calvo	6002897	1	998	1	1	1	1	1	2	1	1	1	1	1	1	1	1	1	1	2	2	2	1	1	1	1	1	1	2	2	21	0
AL	270360	Japaratinga	2009420	1	998	1	1	1	1	1	2	2	1	1	1	2	1	1	2	1	1	2	2	2	1	1	1	1	1	1	2	2	16	0
AL	270360	Japaratinga	2009412	1	998	1	1	1	1	1	2	1	1	1	1	1	1	1	1	1	1	2	2	2	1	1	1	1	1	1	2	2	19	0
AL	270510	Matriz de Camaragibe	2721929	1	998	1	1	1	1	1	2	1	1	1	1	1	1	1	1	1	1	2	2	2	1	1	1	1	1	1	2	2	20	0
AL	270450	Maragogi	6362540	1	998	1	1	1	1	1	2	1	1	1	1	1	1	1	1	1	1	2	2	2	1	1	1	1	1	1	2	2	20	0
AL	270450	Maragogi	2722747	1	998	1	1	1	1	1	2	1	1	1	1	1	1	1	1	1	1	2	2	2	1	1	1	1	1	1	2	2	20	0
AL	270690	Pilar	2011174	1	998	1	1	1	1	1	2	1	1	1	1	1	1	1	1	1	1	2	2	2	1	1	1	1	1	1	2	2	21	0
AL	270690	Pilar	2011212	1	998	1	1	1	1	1	2	1	1	1	1	1	1	1	1	1	1	1	1	1	1	1	1	1	1	1	2	2	22	0
AL	270450	Maragogi	2722674	1	998	1	1	1	1	1	2	1	1	1	1	2	1	1	1	1	1	2	2	2	1	1	1	1	2	2	2	2	16	0
AL	270450	Maragogi	2722720	1	998	1	1	1	1	1	2	1	1	1	1	1	1	1	1	1	1	2	2	2	1	1	1	1	2	1	2	2	19	0
AL	270450	Maragogi	2722712	1	998	1	1	1	1	1	2	1	1	1	1	2	1	1	1	1	1	2	2	2	1	1	1	1	1	1	2	2	20	0
AL	270350	Jacuípe	7440561	1	998	1	1	1	1	1	2	1	1	1	1	1	1	1	1	1	1	2	2	2	1	1	1	1	1	1	2	2	21	0
AL	270220	Coqueiro Seco	2720795	1	998	1	1	1	1	1	2	1	1	1	1	2	1	1	1	1	1	2	2	2	1	1	1	1	1	1	2	2	19	0
AL	270740	Porto de Pedras	2008661	1	998	1	1	1	1	1	2	1	1	1	1	1	1	1	2	1	1	2	2	1	1	1	1	1	1	1	2	2	19	0
AL	270740	Porto de Pedras	2008696	1	998	1	1	1	1	1	2	1	1	1	1	1	1	1	2	1	1	2	2	2	1	1	1	1	1	1	1	2	20	0
AL	270100	Boca da Mata	2009471	1	998	1	1	1	1	1	2	1	1	1	1	1	1	1	1	1	1	2	2	2	1	1	1	1	1	1	2	2	20	0
AL	270790	Santa Luzia do Norte	2721422	1	998	1	1	1	1	1	2	1	1	1	1	1	1	1	1	1	1	2	2	2	1	1	1	1	1	1	2	2	20	0
AL	270220	Coqueiro Seco	2719819	1	998	1	1	1	1	1	2	2	1	1	1	1	1	1	1	1	1	2	2	2	1	1	1	1	2	1	1	2	19	0
AL	270870	São Miguel dos Milagres	2009137	1	998	1	1	1	1	1	2	1	1	1	1	1	1	1	1	1	1	1	2	2	1	1	1	1	1	1	2	2	23	0
AL	270870	São Miguel dos Milagres	2009579	1	998	1	1	1	1	1	2	1	1	1	1	1	1	1	1	1	1	1	1	1	1	1	1	1	1	1	1	2	24	0
AL	270650	Passo de Camaragibe	2008335	1	998	1	1	1	1	1	2	1	1	1	1	2	1	1	1	1	1	2	2	2	2	998	998	998	998	998	998	2	12	0
AL	270790	Santa Luzia do Norte	2720620	1	998	1	1	1	1	1	2	1	1	1	1	1	1	1	1	1	1	2	2	1	1	1	1	1	1	1	2	2	20	0
AL	270790	Santa Luzia do Norte	5232546	1	998	1	1	1	1	1	2	1	1	1	1	1	1	1	1	1	1	2	2	2	1	1	1	1	1	1	2	2	20	0
AL	270890	Satuba	3231011	1	998	1	1	1	1	1	2	1	1	1	1	1	1	1	1	1	1	2	2	2	1	1	1	1	1	1	2	2	20	0
AL	270890	Satuba	2008165	1	998	1	1	1	1	1	2	1	1	1	1	2	1	2	1	1	1	2	2	2	1	1	1	2	1	1	2	2	16	0
AL	270890	Satuba	2793946	1	998	1	1	1	1	1	2	1	1	1	1	1	1	1	1	1	1	2	2	2	1	1	1	1	1	1	2	2	20	0
AL	270470	Marechal Deodoro	3028739	1	998	1	1	1	1	1	2	1	1	1	1	1	1	1	1	1	1	2	2	2	1	1	1	1	1	1	2	2	19	0
AL	270470	Marechal Deodoro	2007843	1	998	1	1	1	1	1	2	1	1	1	1	1	1	1	1	1	1	2	2	2	1	1	1	1	1	1	2	2	21	0
AL	270650	Passo de Camaragibe	6907334	1	998	1	1	1	1	1	2	1	1	1	1	1	1	1	1	1	1	2	2	2	1	1	1	1	1	1	2	2	22	0
AL	270740	Porto de Pedras	2008718	1	998	1	1	1	1	1	2	1	1	1	1	2	1	1	2	1	1	2	2	2	1	1	1	1	1	1	2	2	17	0
AL	270650	Passo de Camaragibe	2011123	1	998	1	1	1	1	1	2	1	1	1	1	1	1	1	1	1	1	2	2	2	2	998	998	998	998	998	998	2	13	0
AL	270870	São Miguel dos Milagres	2009145	1	998	1	1	1	1	1	2	1	1	1	1	1	1	1	1	1	1	1	1	1	1	1	1	1	1	1	2	2	23	0
AL	270740	Porto de Pedras	2011220	1	998	1	1	1	1	1	2	1	1	1	1	1	1	1	2	1	1	2	2	2	1	1	1	1	1	1	2	2	19	0
AL	270470	Marechal Deodoro	3028747	1	998	1	1	1	1	1	2	1	1	1	1	1	1	1	2	1	1	2	2	2	1	1	1	1	1	1	2	2	18	0
AL	270470	Marechal Deodoro	2007878	1	998	1	1	1	1	1	2	1	1	1	1	1	1	1	1	1	1	2	2	2	1	1	1	1	1	2	2	2	21	0
AL	270470	Marechal Deodoro	2007819	1	998	1	1	1	1	1	2	1	1	1	1	1	1	1	1	1	1	2	2	2	1	1	1	1	1	1	2	2	20	0
AL	270470	Marechal Deodoro	3028763	1	998	1	1	1	1	1	2	1	1	1	1	1	1	1	1	1	1	2	2	2	1	1	1	1	1	1	1	2	21	0
AL	270650	Passo de Camaragibe	2008343	1	998	1	1	1	1	1	2	1	1	1	2	1	1	1	1	1	1	2	2	2	1	1	1	1	2	1	2	2	18	0
AL	270510	Matriz de Camaragibe	2009226	1	998	1	1	1	1	1	2	2	1	1	1	2	2	2	1	1	2	2	2	2	1	1	1	1	1	1	2	2	15	0
AL	270470	Marechal Deodoro	2007835	1	998	1	1	1	1	1	2	1	1	1	1	1	1	1	1	1	1	2	2	2	1	1	1	1	1	1	2	2	21	0
AL	270470	Marechal Deodoro	2007894	1	998	1	1	1	1	1	2	1	1	1	1	1	1	1	1	1	1	2	2	2	1	1	1	1	1	1	2	2	20	0
AL	270650	Passo de Camaragibe	2011131	1	998	1	1	1	1	1	2	1	1	1	1	1	1	1	1	1	1	1	2	2	1	1	1	1	1	1	2	2	23	0
AL	270510	Matriz de Camaragibe	6686656	1	998	1	1	1	1	1	2	1	1	1	1	1	1	1	1	1	1	2	2	2	1	1	1	1	1	1	2	2	20	0
AL	270730	Porto Calvo	6524931	1	998	1	1	1	1	1	2	1	1	1	1	1	1	1	1	1	1	2	2	2	1	1	1	1	1	1	2	2	20	0
AL	270870	São Miguel dos Milagres	7063903	1	998	1	1	1	1	1	2	1	1	1	1	1	1	1	1	1	1	1	1	2	1	1	1	1	1	1	2	2	22	0
AL	270470	Marechal Deodoro	5992516	1	998	1	1	1	1	1	2	1	1	1	1	2	1	1	1	1	1	2	2	2	1	1	1	1	1	1	2	2	18	0
AL	270470	Marechal Deodoro	2007800	1	998	1	1	1	1	1	2	1	1	1	1	1	1	1	1	1	1	2	2	2	1	1	1	1	1	1	2	2	20	0
AL	270650	Passo de Camaragibe	2008327	1	998	1	1	1	1	1	2	1	1	1	1	1	1	1	1	1	1	2	2	2	1	1	1	1	2	1	2	2	19	0
AL	270890	Satuba	3060896	1	998	1	1	1	1	1	2	2	1	1	1	1	1	1	1	1	1	2	2	2	1	1	1	2	1	1	2	2	18	0
AL	270060	Barra de São Miguel	2003988	1	998	1	1	1	1	1	2	2	1	1	1	1	1	1	1	1	1	2	2	1	1	1	1	1	1	1	1	2	20	0
AL	270430	Maceió	2005816	1	998	1	1	1	1	1	2	1	1	1	1	1	1	1	1	1	1	2	2	2	1	2	2	2	2	1	2	2	16	0
AL	270890	Satuba	2008181	2	1																											2		0
AL	270890	Satuba	3507572	1	998	1	1	1	1	1	2	2	1	1	1	1	2	1	1	1	1	2	2	2	1	1	1	2	1	1	2	2	16	0
AL	270060	Barra de São Miguel	2011654	1	998	1	1	1	1	1	2	1	1	1	1	1	1	1	1	1	1	2	2	2	1	1	1	1	1	1	2	2	20	0
AL	270520	Messias	2007266	1	998	1	1	1	1	1	2	1	1	1	1	2	1	1	1	1	1	2	2	1	1	1	1	1	1	1	1	2	22	0
AL	270050	Barra de Santo Antônio	6648126	1	998	1	1	1	1	1	2	1	1	1	1	1	1	1	1	1	1	2	2	2	1	1	1	1	1	1	2	2	20	0
AL	270050	Barra de Santo Antônio	2004518	1	998	1	1	1	1	1	2	1	1	1	1	1	1	1	1	1	1	2	2	2	1	1	1	1	1	1	2	2	22	0
AL	270280	Flexeiras	2010879	1	998	1	1	1	1	1	2	1	1	1	1	1	1	1	1	1	1	2	2	2	1	1	1	1	1	1	2	2	22	0
AL	270520	Messias	2719401	1	998	1	1	1	1	1	2	1	1	1	1	1	1	1	1	1	1	2	2	2	1	1	1	1	1	1	2	2	20	0
AL	270520	Messias	6290809	1	998	1	1	1	1	1	2	1	1	1	1	1	1	2	1	1	1	2	2	2	1	1	1	1	1	1	2	2	21	0
AL	270050	Barra de Santo Antônio	2004526	1	998	1	1	1	1	1	2	1	1	1	1	1	1	1	1	1	1	2	2	2	1	1	1	1	1	1	2	2	22	0
AL	270520	Messias	2720884	1	998	1	1	1	1	1	2	1	1	1	1	1	1	1	1	1	1	2	2	2	1	1	1	1	1	1	2	2	20	0
AL	270520	Messias	2720302	1	998	1	1	1	1	1	2	1	1	1	1	1	1	1	1	1	1	2	1	2	1	1	1	1	1	1	2	2	21	0
AL	270280	Flexeiras	2010895	1	998	1	1	1	1	1	2	1	1	1	1	1	1	1	1	1	1	1	1	1	1	1	1	1	1	1	2	2	25	0
AL	270280	Flexeiras	2010860	1	998	1	1	1	1	1	2	1	1	1	1	1	1	1	1	1	1	1	1	1	1	1	1	1	1	1	2	2	25	0
AL	270280	Flexeiras	2010909	1	998	1	1	1	1	1	2	1	1	1	1	1	1	1	1	1	1	1	2	1	1	1	1	1	1	1	2	2	24	0
AL	270050	Barra de Santo Antônio	7570295	1	998	1	1	1	1	1	2	1	1	1	1	1	1	1	1	1	1	2	2	2	1	1	1	1	1	1	2	2	20	0
AL	270050	Barra de Santo Antônio	2004534	1	998	1	1	1	1	1	2	1	1	1	1	1	1	1	1	1	1	2	2	2	1	1	1	1	1	1	2	2	20	0
AL	270050	Barra de Santo Antônio	6591590	1	998	1	1	1	1	1	2	1	1	1	1	2	1	1	1	1	1	2	2	2	1	1	1	1	1	1	2	2	19	0
AL	270470	Marechal Deodoro	2007851	1	998	1	1	1	1	1	2	1	1	1	1	2	1	1	1	1	1	2	2	2	1	1	1	1	1	1	2	2	20	0
AL	270644	Paripueira	6424198	1	998	1	1	1	1	1	2	1	1	1	1	2	2	1	1	1	1	2	2	2	1	1	1	1	1	1	2	2	17	0
AL	270430	Maceió	2005638	1	998	1	1	1	1	1	2	1	1	1	1	1	1	1	1	1	1	2	2	2	1	1	1	1	2	1	2	2	19	0
AL	270430	Maceió	2009706	2	1																											2		0
AL	270430	Maceió	2009706	1	998	1	1	1	1	1	2	1	1	1	1	1	1	2	1	1	1	2	2	2	1	1	1	1	1	1	2	2	18	0
AL	270430	Maceió	2009854	2	1																											2		0
AL	270430	Maceió	2009854	1	998	1	1	1	1	1	2	1	1	1	1	1	1	1	1	1	1	2	2	2	1	1	1	1	2	1	2	2	21	0
AL	270430	Maceió	2009838	1	998	1	1	1	1	1	2	1	1	1	1	1	1	1	1	1	1	2	2	2	1	1	1	1	1	1	2	2	20	0
AL	270644	Paripueira	2721503	1	998	1	1	1	1	1	2	1	1	1	1	1	1	1	1	1	2	2	2	2	1	1	1	1	1	1	2	2	18	0
AL	270644	Paripueira	2721414	1	998	1	1	1	1	1	2	1	1	1	1	1	1	1	1	1	1	2	2	2	1	1	1	1	1	1	2	2	20	0
AL	270100	Boca da Mata	2011700	2	1																											2		0
AL	270430	Maceió	2005778	2	1																											2		0
AL	270430	Maceió	2005778	1	998	1	1	1	1	1	2	1	1	1	1	1	1	1	1	1	1	2	2	2	1	1	1	1	1	1	2	2	22	0
AL	270430	Maceió	2005638	1	998	1	1	1	1	1	2	1	1	1	1	1	1	1	1	1	1	2	2	2	1	1	1	1	1	1	2	2	20	0
AL	270430	Maceió	2005638	2	1																											2		0
AL	270430	Maceió	2005581	2	1																											2		0
AL	270430	Maceió	2005581	1	998	1	1	1	1	1	2	1	1	1	1	1	1	1	1	1	1	2	2	2	1	1	1	1	1	1	2	2	20	0
AL	270430	Maceió	2005581	1	998	1	1	1	1	1	2	1	1	1	1	1	1	1	1	1	1	2	2	2	1	1	1	1	1	1	2	2	20	0
AL	270430	Maceió	2005891	2	1																											2		0
AL	270520	Messias	2007266	1	998	1	1	1	1	1	2	1	1	1	1	2	1	1	1	1	1	2	2	2	1	1	1	1	1	1	1	2	20	0
AL	270430	Maceió	2003325	1	998	1	1	1	1	1	2	1	1	1	1	1	1	1	1	1	1	2	2	1	1	1	1	1	1	1	2	2	21	0
AL	270430	Maceió	3413659	1	998	1	1	1	1	1	2	1	1	1	1	1	1	1	1	1	1	2	2	2	1	1	1	1	1	1	2	2	20	0
AL	270430	Maceió	2005808	1	998	1	1	1	1	1	2	1	1	1	1	1	1	1	1	1	1	2	2	2	1	1	1	1	1	1	2	2	22	0
AL	270430	Maceió	2005808	1	998	1	1	1	1	1	2	1	1	1	1	1	1	1	1	1	1	2	2	2	1	1	1	1	1	1	2	2	22	0
AL	270430	Maceió	2005891	1	998	1	1	1	1	1	2	1	1	1	1	1	1	1	1	1	1	2	2	2	1	1	1	1	1	1	2	2	20	0
AL	270430	Maceió	2005646	1	998	1	1	1	1	1	2	1	1	1	1	2	1	1	1	1	1	2	2	2	1	1	1	1	1	1	2	2	20	0
AL	270430	Maceió	3413683	1	998	1	1	1	1	1	2	1	1	1	1	1	1	1	1	1	1	2	2	2	1	1	1	1	1	1	2	2	20	0
AL	270430	Maceió	2005913	1	998	1	1	1	1	1	2	1	1	1	1	1	1	1	1	1	1	2	2	2	1	1	1	1	1	1	2	2	22	0
AL	270280	Flexeiras	2010917	1	998	1	1	1	1	1	2	1	1	1	1	1	1	1	1	1	1	1	2	2	1	1	1	1	1	1	1	2	24	0
AL	270430	Maceió	2005794	1	998	1	1	1	1	1	2	1	2	1	1	1	1	1	1	1	1	2	2	2	1	1	1	1	1	1	2	2	19	0
AL	270430	Maceió	2003317	1	998	1	1	1	1	1	2	1	1	1	1	1	1	1	1	1	1	2	2	2	1	1	1	1	1	1	2	2	20	0
AL	270430	Maceió	2003317	1	998	1	1	1	1	1	2	1	1	1	1	1	1	1	1	1	1	2	2	2	1	1	1	1	1	1	2	2	20	0
AL	270430	Maceió	3413667	1	998	1	1	1	1	1	2	1	1	1	1	1	1	1	1	1	1	2	2	2	1	1	1	1	2	1	2	2	19	0
AL	270430	Maceió	2005794	1	998	1	1	1	1	1	2	1	1	1	1	1	1	1	1	1	2	2	2	2	1	1	1	1	1	1	2	2	19	0
AL	270430	Maceió	2005689	1	998	1	1	1	1	1	2	2	1	1	1	1	1	1	1	1	1	2	2	2	1	1	1	1	1	1	1	2	20	0
AL	270430	Maceió	2005735	1	998	1	1	1	1	1	2	1	1	1	1	1	1	1	1	1	1	2	2	2	1	1	1	1	1	1	2	2	22	0
AL	270430	Maceió	2005735	1	998	1	1	1	1	1	2	1	1	1	1	1	1	1	1	1	1	2	2	2	1	1	1	1	1	1	2	2	20	0
AL	270430	Maceió	3413667	2	1																											2		0
AL	270430	Maceió	3652734	2	1																											2		0
AL	270430	Maceió	3652734	1	998	1	1	1	1	1	2	1	1	1	1	1	1	1	1	1	1	2	2	2	1	1	1	1	1	1	2	2	22	0
AL	270430	Maceió	2003325	1	998	1	1	1	1	1	2	1	1	1	1	1	1	1	1	1	1	2	2	2	1	1	1	1	1	1	2	2	20	0
AL	270430	Maceió	2005794	1	998	1	1	1	1	1	2	1	1	1	1	1	1	1	1	1	1	2	2	2	1	1	1	1	1	1	2	2	20	0
AL	270644	Paripueira	2721414	1	998	1	1	1	1	1	2	1	1	1	1	1	1	1	1	1	1	2	2	2	1	1	1	1	1	1	2	2	20	0
AL	270430	Maceió	2005751	1	998	1	1	1	1	1	2	1	1	1	1	1	1	1	1	1	1	2	2	2	1	1	1	1	1	1	2	2	20	0
AL	270430	Maceió	2009897	2	1																											2		0
AL	270430	Maceió	2009897	2	1																											2		0
AL	270380	Joaquim Gomes	2720167	1	998	1	1	1	1	1	2	1	1	1	1	1	1	1	1	1	1	2	2	2	1	1	1	1	2	1	2	2	19	0
AL	270430	Maceió	2009692	1	998	1	2	998	998	998	998	2	1	1	1	2	1	1	1	1	1	2	2	2	1	2	2	2	2	1	2	2	10	0
AL	270430	Maceió	2009749	1	998	1	1	1	1	1	2	1	1	1	1	2	1	1	1	1	1	2	2	2	1	1	1	1	1	1	2	2	21	0
AL	270430	Maceió	2005824	1	998	1	1	1	1	1	2	1	1	1	1	1	1	1	1	1	1	2	2	2	1	1	1	1	1	1	2	2	22	0
AL	270430	Maceió	2005654	1	998	1	1	1	1	1	2	1	1	1	1	1	1	1	1	1	1	2	2	2	1	1	1	2	1	1	2	2	18	0
AL	270430	Maceió	2009692	1	998	1	1	1	1	1	2	1	1	1	1	1	1	2	1	1	1	2	2	2	1	1	1	2	1	1	2	2	18	0
AL	270430	Maceió	2009714	1	998	1	1	1	1	1	2	1	1	1	1	1	1	1	1	2	1	2	2	2	1	1	1	1	1	1	2	2	19	0
AL	270940	Viçosa	6363601	1	998	1	1	1	1	1	2	1	1	1	1	1	1	1	1	1	1	2	2	2	1	1	1	1	1	1	2	2	19	0
AL	270470	Marechal Deodoro	3028771	1	998	1	1	1	1	1	2	1	1	1	1	2	1	1	1	1	1	2	2	2	1	1	1	1	1	1	2	2	19	0
AL	270460	Maravilha	2720574	1	998	1	1	1	1	1	2	2	1	1	1	1	1	1	1	1	1	2	2	2	1	1	1	1	1	1	2	2	18	0
AL	270430	Maceió	2005689	2	6																											2		0
AL	270470	Marechal Deodoro	2007886	1	998	1	1	1	1	1	2	1	1	1	1	1	1	1	1	1	1	2	2	2	1	1	2	1	1	1	2	2	18	0
AL	270470	Marechal Deodoro	3692817	1	998	1	1	1	1	1	2	1	1	1	1	2	1	1	1	1	1	2	2	2	1	1	1	1	1	1	2	2	19	0
AL	270460	Maravilha	6705766	1	998	1	1	1	1	1	2	1	1	1	1	1	1	1	1	1	1	2	2	2	1	1	1	1	1	1	2	2	20	0
AL	270460	Maravilha	2719509	1	998	1	1	1	1	1	2	1	1	1	1	1	1	1	1	1	1	2	1	1	1	1	1	1	1	1	2	2	22	0
AL	270030	Arapiraca	5753198	1	998	1	1	1	1	1	2	2	1	1	1	2	1	1	1	1	1	2	2	2	1	1	1	1	1	1	2	2	18	0
AL	270940	Viçosa	2003562	1	998	1	1	1	1	1	2	1	1	1	1	1	1	1	1	1	1	2	2	2	2	998	998	998	998	998	998	2	13	0
AL	270940	Viçosa	2003554	1	998	1	1	1	1	1	2	1	1	1	1	1	1	1	1	1	1	2	2	2	1	1	1	1	1	1	2	2	19	0
AL	270430	Maceió	2005875	1	998	1	1	1	1	1	2	1	1	1	1	1	1	1	1	1	1	2	2	2	1	1	1	1	1	1	2	2	20	0
AL	270940	Viçosa	2004305	1	998	1	1	1	1	1	2	1	1	1	1	1	1	1	1	1	1	2	2	2	2	998	998	998	998	998	998	2	13	0
AL	270800	Santana do Ipanema	2003309	2	6																											2		0
AL	270430	Maceió	2003317	2	6																											2		0
AL	270430	Maceió	2005646	2	6																											2		0
AL	270030	Arapiraca	3047113	1	998	1	1	1	1	1	2	1	1	1	1	2	1	1	1	1	1	2	2	2	1	1	1	1	1	1	2	2	21	0
AL	270430	Maceió	2009684	1	998	1	1	1	1	1	2	1	1	1	1	2	1	2	1	1	1	2	2	2	1	1	1	1	2	1	2	2	18	0
AL	270430	Maceió	2005875	2	1																											2		0
AL	270430	Maceió	2005816	2	1																											2		0
AL	270430	Maceió	2005751	2	1																											2		0
AL	270430	Maceió	2009684	2	6																											2		0
AL	270430	Maceió	2005697	2	6																											2		0
AL	270030	Arapiraca	2004941	2	1																											2		0
AL	270430	Maceió	2005697	2	1																											2		0
AL	270430	Maceió	2005697	2	1																											2		0
AL	270430	Maceió	3742482	2	1																											2		0
AL	270430	Maceió	3742482	2	1																											2		0
AL	270430	Maceió	2005646	2	1																											2		0
AL	270430	Maceió	2005735	2	1																											2		0
AL	270430	Maceió	2005735	2	1																											2		0
AL	270430	Maceió	2009889	2	2																											2		0
AL	270430	Maceió	2005913	2	1																											2		0
AL	270430	Maceió	2009889	2	2																											2		0
AL	270430	Maceió	2005549	2	2																											2		0
AL	270430	Maceió	2005549	2	2																											2		0
AL	270430	Maceió	2005883	2	2																											2		0
AL	270430	Maceió	2005549	2	2																											2		0
AL	270430	Maceió	2005883	2	2																											2		0
AL	270190	Chã Preta	2004313	1	998	1	1	1	1	1	2	1	1	1	1	1	1	2	1	1	1	2	2	2	1	1	1	1	1	1	2	2	18	0
AL	270540	Monteirópolis	2008734	1	998	1	1	1	1	1	2	1	1	1	1	1	1	1	1	1	1	2	2	2	1	1	1	1	1	1	2	2	19	0
AL	270810	Santana do Mundaú	6030580	2	7																											2		0
AL	270290	Girau do Ponciano	2720264	2	7																											2		0
AL	270770	Rio Largo	2720116	2	1																											2		0
AL	270940	Viçosa	2003481	2	1																											2		0
AL	270470	Marechal Deodoro	6964842	1	998	1	1	1	1	1	2	1	1	1	1	1	1	1	1	1	1	2	2	2	1	1	1	1	1	1	2	2	21	0
AL	270210	Colônia Leopoldina	2719177	1	998	1	1	1	1	1	2	1	1	1	1	1	1	1	1	1	1	2	2	2	1	1	1	1	1	1	2	2	20	0
AL	270670	Penedo	2010143	1	998	1	1	1	1	1	2	1	1	1	1	1	1	1	1	1	1	1	2	2	1	1	1	1	1	1	2	2	21	0
AL	270670	Penedo	5994888	1	998	1	1	1	1	1	2	1	1	1	1	1	1	1	1	1	1	2	2	2	1	1	1	1	1	1	1	2	21	0
AL	270670	Penedo	2003651	1	998	1	1	1	1	1	2	1	1	1	1	1	1	1	1	1	1	1	2	1	1	1	1	1	1	1	2	2	22	0
AL	270290	Girau do Ponciano	6170684	1	998	1	1	1	1	1	2	1	1	1	1	2	1	1	1	1	1	2	2	2	1	1	1	1	1	1	2	2	18	0
AL	270340	Jacaré dos Homens	2719835	1	998	1	1	1	1	1	2	1	1	1	1	1	1	1	1	1	1	2	2	2	1	1	1	1	1	1	1	2	21	0
AL	270310	Igaci	2008947	1	998	1	1	1	1	1	2	1	1	1	1	1	1	1	1	1	1	2	2	2	1	1	1	1	1	1	2	2	20	0
AL	270630	Palmeira dos Índios	2010569	1	998	1	1	1	1	1	2	1	1	1	1	2	1	1	1	1	1	2	2	2	1	1	1	1	1	1	2	2	19	0
AM	130260	Manaus	2014106	1	998	1	1	1	1	1	2	1	1	1	1	1	1	1	1	1	1	2	2	2	1	1	1	1	1	1	2	1	22	0
AM	130260	Manaus	2013940	1	998	1	1	1	1	1	2	1	1	1	1	1	1	1	1	1	1	2	2	2	1	1	1	1	1	1	2	1	19	0
AM	130260	Manaus	2016753	1	998	1	1	1	1	1	2	1	1	1	1	1	1	2	1	1	1	2	2	2	1	1	1	1	1	1	2	1	18	0
AM	130260	Manaus	2014068	1	998	1	1	1	1	1	2	1	1	1	1	1	1	1	1	1	1	2	2	2	1	1	1	1	1	1	2	1	22	0
AM	130260	Manaus	2014246	1	998	1	1	1	1	1	2	1	1	1	1	1	1	1	1	1	1	2	2	2	1	1	1	1	1	1	2	1	20	0
AM	130260	Manaus	2014033	1	998	1	1	1	1	1	2	2	1	1	1	1	1	1	1	1	1	2	2	1	1	1	1	1	1	1	2	1	22	0
AM	130260	Manaus	2013843	1	998	1	1	1	1	1	2	2	1	1	1	2	1	1	1	1	1	2	2	2	1	1	1	1	1	1	2	1	18	0
AM	130260	Manaus	2014076	1	998	1	1	1	1	1	2	1	1	1	1	1	1	1	1	1	1	2	2	2	1	1	1	1	1	1	2	1	20	0
AM	130260	Manaus	2014319	1	998	1	1	1	1	1	2	1	1	1	1	2	1	1	1	1	1	2	2	2	1	1	1	1	1	1	2	1	18	0
AM	130260	Manaus	7172133	1	998	1	1	1	1	1	2	1	1	1	1	2	1	1	1	1	1	2	2	2	1	1	1	1	1	1	2	1	21	0
AM	130260	Manaus	2015951	1	998	1	1	2	1	1	2	2	1	1	1	2	1	1	1	1	2	2	2	2	1	1	1	1	1	1	2	1	15	0
AM	130260	Manaus	2011808	1	998	1	1	1	1	1	2	1	1	1	1	1	1	1	1	1	1	2	2	2	1	1	1	1	1	1	2	1	19	0
AM	130260	Manaus	2013002	1	998	1	1	1	1	1	2	1	1	1	1	1	1	1	1	1	1	2	2	2	1	1	1	1	2	1	2	1	18	0
AM	130260	Manaus	2011735	1	998	1	2	998	998	998	998	1	1	1	1	2	1	1	1	1	1	2	2	2	1	1	1	1	1	1	2	1	15	0
AM	130260	Manaus	2014327	1	998	1	1	1	1	1	2	1	1	1	1	2	1	1	1	1	1	2	2	2	1	1	1	2	1	1	2	1	17	0
AM	130260	Manaus	6767281	1	998	1	1	2	1	1	2	1	1	1	1	2	1	2	1	1	1	2	2	2	1	1	1	1	1	1	2	1	19	0
AM	130260	Manaus	7212194	1	998	1	1	1	1	1	2	1	1	1	1	1	1	1	1	1	1	2	2	1	1	1	1	1	1	1	2	1	21	0
AM	130260	Manaus	2014335	1	998	1	1	1	1	1	2	1	1	1	1	2	1	1	1	1	1	2	2	2	1	1	1	1	1	1	2	1	21	0
AM	130260	Manaus	2014904	1	998	1	1	1	1	1	2	1	1	1	1	1	1	1	1	1	1	2	2	2	1	1	1	1	1	1	2	1	19	0
AM	130260	Manaus	2011778	1	998	1	1	1	1	1	2	1	1	1	1	1	1	1	1	1	1	2	2	2	1	1	1	2	1	1	2	1	18	0
AM	130260	Manaus	2013517	1	998	1	1	1	1	1	2	1	1	1	1	1	1	1	1	1	1	2	2	2	1	1	1	1	1	1	2	1	19	0
AM	130260	Manaus	2011778	1	998	1	2	998	998	998	998	1	1	1	1	1	1	1	1	1	1	2	2	2	1	1	1	1	1	1	2	1	19	0
AM	130260	Manaus	2013843	1	998	2	1	1	1	1	2	2	1	1	1	1	1	1	1	1	1	2	2	2	1	1	1	1	2	1	2	1	18	0
AM	130260	Manaus	6795196	1	998	1	1	1	1	1	2	1	1	1	1	1	1	1	1	1	1	2	2	1	1	1	1	1	1	1	2	1	21	0
AM	130260	Manaus	2011778	1	998	1	2	998	998	998	998	1	1	1	1	1	1	1	1	1	1	2	2	2	1	2	1	1	2	1	2	1	14	0
AM	130260	Manaus	2011867	1	998	1	1	1	2	1	2	1	1	1	1	1	1	1	1	1	1	2	2	2	1	1	1	1	1	1	2	1	18	0
AM	130260	Manaus	2014440	1	998	1	1	1	1	1	2	1	1	1	1	1	2	2	1	1	1	2	2	2	1	1	1	1	1	1	2	1	20	0
AM	130260	Manaus	2014254	1	998	1	1	1	1	1	2	1	1	1	1	1	1	1	1	1	1	2	2	2	1	1	1	1	1	1	2	1	20	0
AM	130260	Manaus	2013959	1	998	1	1	1	1	1	2	1	1	1	1	1	1	1	1	1	1	2	2	2	1	1	1	1	1	1	1	1	21	0
AM	130260	Manaus	2012901	1	998	1	1	1	1	1	2	1	1	1	1	2	1	1	1	1	1	2	2	2	1	1	1	1	1	1	2	1	21	0
AM	130260	Manaus	7622694	1	998	1	1	1	1	1	2	1	1	1	1	1	1	1	1	1	1	2	2	2	1	1	1	1	1	1	2	1	20	0
AM	130260	Manaus	2013991	1	998	1	1	1	1	1	2	1	1	1	1	2	1	1	1	1	1	2	2	2	1	1	1	1	1	1	2	1	19	0
AM	130260	Manaus	5046149	1	998	1	1	2	1	1	2	1	1	1	1	1	1	1	1	1	1	2	2	2	1	1	1	1	1	1	2	1	20	0
AM	130260	Manaus	7096372	1	998	1	1	1	1	1	2	1	1	1	1	1	1	1	1	1	1	2	2	2	1	1	1	1	1	1	2	1	19	0
AM	130260	Manaus	2014157	1	998	1	1	1	1	1	2	1	1	1	1	1	1	1	1	1	1	2	2	2	1	1	1	1	2	1	2	1	20	0
AM	130260	Manaus	2014238	1	998	1	2	998	998	998	998	1	1	1	1	1	1	1	1	1	1	2	2	1	1	1	1	1	2	2	2	1	16	0
AM	130260	Manaus	6925243	1	998	1	1	1	1	1	2	1	1	1	1	2	1	1	1	1	1	2	2	2	1	1	1	1	2	1	2	1	18	0
AM	130260	Manaus	2014017	1	998	1	1	1	1	1	2	1	1	1	1	1	1	1	1	1	1	2	2	1	1	1	1	1	1	1	2	1	23	0
AM	130260	Manaus	2014963	1	998	1	1	1	1	1	2	1	1	1	1	1	1	1	1	1	1	2	2	2	1	1	1	1	1	1	2	1	19	0
AM	130260	Manaus	2014769	1	998	1	1	1	1	1	2	2	1	1	1	2	1	1	1	1	1	2	2	2	1	1	1	1	1	1	2	1	18	0
AM	130260	Manaus	2015730	1	998	1	1	1	1	1	2	2	1	1	1	2	1	1	1	1	1	2	2	2	1	1	1	2	1	1	2	1	17	0
AM	130260	Manaus	2013932	1	998	1	1	1	1	2	2	1	1	2	2	2	1	1	1	1	1	2	2	2	1	1	1	1	2	1	2	1	17	0
AM	130260	Manaus	2014416	1	998	1	1	1	1	1	2	2	1	1	1	2	1	1	1	1	1	2	2	2	1	1	1	1	1	1	2	1	20	0
AM	130260	Manaus	2015765	1	998	1	2	998	998	998	998	1	1	1	1	1	1	1	1	1	1	2	2	2	1	1	1	1	1	1	2	1	18	0
AM	130260	Manaus	2016745	1	998	1	1	2	2	1	2	1	1	1	1	1	1	1	1	1	1	2	2	2	1	1	1	2	1	1	2	1	16	0
AM	130260	Manaus	2015668	2	6																											1		0
AM	130260	Manaus	7622686	1	998	1	2	998	998	998	998	1	1	1	1	2	1	1	1	1	1	2	2	2	1	1	1	1	1	2	2	1	14	0
AM	130260	Manaus	7096380	1	998	1	1	1	1	1	2	1	1	1	1	1	1	1	1	1	1	2	2	2	1	1	1	1	1	1	2	1	22	0
AM	130260	Manaus	2013967	1	998	1	1	1	1	1	2	1	1	1	1	1	1	1	1	1	1	2	2	2	1	1	1	1	1	1	2	1	19	0
AM	130260	Manaus	2015684	1	998	1	1	1	1	1	2	1	1	1	1	1	1	1	1	1	1	2	2	2	1	1	1	1	1	1	2	1	20	0
AM	130260	Manaus	2013983	1	998	1	1	1	1	1	2	1	1	1	1	1	1	1	1	1	1	2	2	1	1	1	1	1	1	1	2	1	23	0
AM	130260	Manaus	2014084	1	998	1	1	1	1	1	2	1	1	1	1	2	1	1	1	1	1	2	2	2	1	1	1	1	1	1	2	1	18	0
AM	130260	Manaus	7035470	1	998	1	1	1	1	1	2	1	1	1	1	1	1	2	1	1	1	2	2	2	1	1	1	1	1	1	2	1	21	0
AM	130070	Boca do Acre	2012545	1	998	1	1	1	1	1	2	1	1	1	1	1	1	1	1	1	1	2	2	2	1	1	1	2	2	2	2	1	17	0
AM	130353	Presidente Figueiredo	2017946	1	998	1	1	1	1	1	2	1	1	1	1	1	1	1	1	1	1	2	2	2	1	1	1	1	2	2	2	1	17	0
AM	130353	Presidente Figueiredo	2017962	1	998	1	1	1	1	1	2	1	1	1	1	1	1	1	1	1	1	2	2	1	1	1	1	1	1	1	2	1	21	0
AM	130070	Boca do Acre	2012502	1	998	1	1	1	1	1	2	1	1	1	1	1	1	1	1	1	1	2	2	2	2	998	998	998	998	998	998	1	13	0
AM	130070	Boca do Acre	2012529	1	998	1	1	1	1	1	2	1	1	1	1	1	1	1	2	1	1	2	1	1	1	1	1	1	1	1	2	1	20	0
AM	130340	Parintins	2016796	1	998	1	1	1	1	1	2	2	1	1	1	1	1	1	1	1	1	2	2	2	1	1	1	1	2	1	2	1	17	0
AM	130340	Parintins	2016796	1	998	1	1	1	1	1	2	2	1	1	1	1	1	1	1	1	1	2	2	2	1	1	1	2	2	1	2	1	16	0
AM	130255	Manaquiri	5501369	1	998	1	2	998	998	998	998	1	1	1	1	1	1	1	1	1	1	2	2	2	1	1	1	1	2	2	2	1	15	0
AM	130353	Presidente Figueiredo	6853811	1	998	1	1	1	1	1	2	1	1	1	1	1	1	1	1	1	1	2	2	2	1	1	1	1	1	1	2	1	19	0
AM	130353	Presidente Figueiredo	8006954	1	998	1	1	1	1	1	2	1	1	1	1	1	1	1	1	1	1	2	2	2	1	1	1	1	1	2	2	1	19	0
AM	130260	Manaus	2015862	1	998	1	1	1	1	1	2	2	1	1	2	1	1	2	1	1	1	2	2	2	1	1	1	1	1	1	2	1	17	0
AM	130070	Boca do Acre	2012537	2	7																											1		0
AM	130260	Manaus	2013908	1	998	1	2	998	998	998	998	1	1	1	1	1	1	2	1	1	1	2	2	2	1	1	1	1	1	1	2	1	15	0
AM	130330	Novo Aripuanã	5084237	1	998	1	1	1	1	1	2	1	1	1	1	1	1	1	1	1	1	2	2	2	1	1	1	1	2	1	2	1	18	0
AM	130083	Caapiranga	3234959	1	998	1	1	1	1	1	2	1	1	1	1	2	1	1	2	1	1	2	2	2	2	998	998	998	998	998	998	1	11	0
AM	130330	Novo Aripuanã	3994082	1	998	1	1	1	1	1	2	1	1	1	1	1	1	1	1	1	1	2	2	2	1	1	1	1	1	1	2	1	19	0
AM	130083	Caapiranga	3234924	1	998	1	1	2	1	1	2	2	1	1	1	1	1	2	2	2	2	2	2	2	1	1	1	1	1	1	2	1	13	0
AM	130340	Parintins	2016826	1	998	1	1	1	1	1	2	2	1	1	1	2	1	1	1	1	2	2	2	2	1	1	1	1	1	1	2	1	16	0
AM	130340	Parintins	2016877	1	998	1	1	1	1	1	2	2	2	1	1	1	2	2	2	1	1	2	2	2	2	998	998	998	998	998	998	1	8	0
AM	130070	Boca do Acre	2012510	1	998	2	1	1	1	1	2	1	2	1	1	2	1	2	1	1	2	2	2	2	2	998	998	998	998	998	998	1	9	0
AM	130063	Beruri	3654567	1	998	1	1	1	1	1	2	2	1	1	1	1	1	1	2	1	1	2	2	2	1	1	1	1	2	2	2	1	15	0
AM	130063	Beruri	3654567	1	998	1	1	1	1	1	2	1	1	1	1	1	1	1	2	1	1	2	2	2	1	1	1	1	1	1	2	1	18	0
AM	130340	Parintins	5602041	1	998	1	1	1	1	1	2	2	1	1	1	1	1	1	2	1	1	2	2	2	2	998	998	998	998	998	998	1	11	0
AM	130340	Parintins	2016818	1	998	1	1	1	1	1	2	2	1	1	1	1	1	2	2	1	1	2	2	2	2	998	998	998	998	998	998	1	10	0
AM	130340	Parintins	2016818	1	998	1	1	1	1	1	2	2	1	1	1	1	1	1	1	1	1	2	2	2	1	1	1	1	1	1	2	1	18	0
AM	130330	Novo Aripuanã	3644707	1	998	1	1	1	1	1	2	1	1	1	1	1	1	1	2	1	1	2	2	1	1	1	1	1	1	1	2	1	19	0
AM	130340	Parintins	2016877	1	998	1	2	998	998	998	998	2	2	1	1	1	2	2	2	1	2	2	2	2	1	1	1	1	2	2	2	1	8	0
AM	130255	Manaquiri	7137923	1	998	1	1	1	1	1	2	1	1	1	1	1	1	2	1	1	1	2	2	2	1	1	1	1	2	2	2	1	17	0
AM	130083	Caapiranga	3234932	1	998	1	1	1	1	1	2	1	1	1	1	1	1	1	2	1	1	1	1	1	1	1	1	1	1	1	1	1	22	0
AM	130083	Caapiranga	7437668	2	6																											1		0
AM	130014	Apuí	3697983	1	998	1	1	1	1	1	2	1	1	1	1	1	1	1	1	1	1	1	1	1	1	1	1	1	1	1	2	1	23	0
AM	130014	Apuí	3320138	1	998	1	1	1	1	1	2	1	1	1	1	1	1	1	1	1	1	1	1	1	1	1	1	1	1	1	2	1	22	0
AM	130014	Apuí	2013312	1	998	1	1	1	1	1	2	1	1	1	1	1	1	1	2	1	1	1	1	2	1	1	1	1	1	1	1	1	21	0
AM	130063	Beruri	3654567	1	998	1	1	1	1	1	2	2	1	1	1	1	1	1	2	1	1	2	2	2	1	1	1	1	2	1	2	1	16	0
AM	130340	Parintins	2016842	2	1																											1		0
AM	130260	Manaus	2014165	2	1																											1		0
AM	130340	Parintins	2016842	2	1																											1		0
AM	130340	Parintins	7768478	1	998	1	1	2	1	1	2	1	1	1	1	1	1	2	2	1	1	2	2	2	2	998	998	998	998	998	998	1	10	0
AM	130353	Presidente Figueiredo	2017970	1	998	1	1	1	1	1	2	1	1	1	1	1	1	1	1	1	1	2	2	2	1	1	1	2	2	2	2	1	16	0
AM	130353	Presidente Figueiredo	2013339	1	998	1	1	1	1	1	2	1	1	1	1	1	1	1	1	1	1	2	2	2	1	1	1	1	2	1	2	1	19	0
AM	130353	Presidente Figueiredo	3523349	1	998	1	1	1	1	1	2	1	1	1	1	1	1	1	1	1	1	2	2	2	1	1	1	1	1	1	2	1	20	0
AM	130330	Novo Aripuanã	7172648	2	2																											1		0
AM	130350	Pauini	6568912	1	998	1	1	1	1	1	2	2	1	1	1	2	2	2	2	2	2	2	2	2	2	998	998	998	998	998	998	1	6	0
AM	130350	Pauini	6568890	1	998	1	1	1	1	1	2	2	1	1	1	1	2	2	2	2	2	2	2	2	2	998	998	998	998	998	998	1	7	0
AM	130050	Barreirinha	3582833	1	998	1	1	1	1	1	2	1	1	1	1	2	2	2	2	2	1	2	2	2	1	1	1	2	1	1	2	1	13	0
AM	130350	Pauini	2018586	1	998	1	1	1	1	1	2	2	1	1	1	1	1	1	2	2	2	2	2	2	2	998	998	998	998	998	998	1	9	0
AM	130260	Manaus	4004388	1	998	1	1	1	1	1	2	1	1	1	1	1	1	1	1	1	1	2	2	2	1	1	1	1	1	2	2	1	18	0
AM	130300	Nhamundá	2016559	1	998	1	1	1	1	1	2	1	1	1	1	1	1	1	1	1	1	2	2	2	1	1	1	1	1	2	1	1	21	0
AM	130300	Nhamundá	2016494	1	998	1	2	998	998	998	998	2	1	1	1	1	1	1	1	1	1	2	2	2	1	1	1	1	1	1	2	1	15	0
AM	130300	Nhamundá	2016761	1	998	1	1	1	1	1	2	1	1	1	1	1	1	1	2	1	1	2	2	2	2	998	998	998	998	998	998	1	12	0
AM	130260	Manaus	2014149	1	998	1	2	998	998	998	998	1	1	1	1	2	1	1	1	1	1	2	2	2	1	1	1	1	1	1	2	1	15	0
AM	130260	Manaus	6825613	1	998	1	1	1	2	1	2	2	1	1	1	2	1	1	1	1	1	2	2	2	1	1	1	1	2	1	2	1	15	0
AM	130260	Manaus	7476116	1	998	1	1	1	1	1	2	1	1	1	1	1	1	1	1	1	1	2	2	2	1	1	1	1	1	1	2	1	19	0
AM	130260	Manaus	7163282	1	998	1	1	2	2	2	1	2	1	1	1	1	1	1	1	1	1	2	2	1	1	1	1	1	1	1	2	1	16	0
AM	130290	Maués	2019493	1	998	1	1	1	1	1	2	1	1	1	1	1	1	2	1	1	1	2	2	2	2	998	998	998	998	998	998	1	12	0
AM	130290	Maués	2019493	1	998	1	1	1	1	1	2	1	1	1	1	2	1	1	1	1	1	2	2	2	1	2	2	2	1	1	2	1	18	0
AM	130290	Maués	2019485	1	998	1	1	1	1	1	2	2	1	1	1	1	1	2	1	1	1	2	2	2	2	998	998	998	998	998	998	1	11	0
AM	130050	Barreirinha	3583058	1	998	1	1	2	1	1	2	2	2	1	1	1	1	1	2	2	2	2	2	2	1	1	1	1	1	1	2	1	13	0
AM	130050	Barreirinha	5492882	1	998	1	1	1	1	1	2	1	1	1	1	1	1	1	2	1	1	2	2	2	1	1	1	1	1	1	2	1	19	0
AM	130290	Maués	2019507	1	998	1	1	1	1	1	2	2	1	1	1	1	1	2	1	1	1	2	2	2	1	1	1	1	2	1	2	1	17	0
AM	130290	Maués	2019515	1	998	1	1	1	1	1	2	1	1	1	1	2	1	1	1	1	1	2	2	2	1	1	1	1	2	1	2	1	18	0
AM	130290	Maués	2019515	1	998	1	1	1	1	1	2	1	1	1	1	2	1	1	1	1	1	2	2	1	1	1	1	1	2	1	2	1	18	0
AM	130290	Maués	2019507	1	998	1	1	1	1	1	2	2	1	1	1	1	1	1	2	1	1	2	2	2	1	1	1	2	1	2	1	1	19	0
AM	130290	Maués	2019485	1	998	1	1	1	1	1	2	1	1	1	1	1	1	2	1	1	1	2	2	2	1	1	1	1	2	1	2	1	17	0
AM	130290	Maués	2019477	1	998	1	1	1	1	1	2	1	1	1	1	2	1	1	1	1	1	2	2	2	2	998	998	998	998	998	998	1	12	0
AM	130290	Maués	2019477	1	998	1	1	1	1	1	2	1	1	1	1	1	1	1	1	1	1	1	2	2	2	998	998	998	998	998	998	1	14	0
AM	130300	Nhamundá	2016532	1	998	2	1	1	1	1	2	2	1	1	1	1	1	1	1	1	1	2	2	2	1	2	2	2	1	1	1	1	16	0
AM	130240	Lábrea	2012626	1	998	1	1	1	1	1	2	2	2	1	1	1	2	2	2	1	1	2	2	2	1	1	2	1	1	1	2	1	13	0
AM	130240	Lábrea	2012626	1	998	1	1	1	1	1	2	1	1	1	1	1	1	1	2	1	1	2	2	2	1	1	1	1	1	1	2	1	18	0
AM	130240	Lábrea	3793966	1	998	1	1	1	1	1	2	2	1	1	1	1	1	1	2	1	1	2	2	2	1	1	1	1	1	2	1	1	17	0
AM	130240	Lábrea	3793974	1	998	1	1	1	1	1	2	1	1	1	1	1	1	1	1	1	1	2	2	2	1	1	1	1	2	1	2	1	19	0
AM	130240	Lábrea	2012642	1	998	1	1	1	1	1	2	1	1	1	1	1	2	2	2	1	1	2	2	2	2	998	998	998	998	998	998	1	10	0
AM	130240	Lábrea	3793966	1	998	1	1	1	1	1	2	2	1	1	1	2	1	1	2	1	1	2	2	2	1	1	1	1	1	1	2	1	16	0
AM	130300	Nhamundá	2016508	1	998	1	1	1	1	1	2	2	1	1	1	2	1	1	1	1	1	2	2	2	2	998	998	998	998	998	998	1	11	0
AM	130260	Manaus	5949424	1	998	1	1	1	1	1	2	1	1	1	1	2	1	1	1	1	1	2	2	2	1	1	1	1	1	2	2	1	18	0
AM	130050	Barreirinha	2708108	1	998	1	1	1	1	1	2	1	1	1	1	2	1	1	2	1	1	2	2	2	1	1	1	2	2	1	2	1	15	0
AM	130050	Barreirinha	5492890	1	998	1	1	1	1	1	2	2	2	1	1	2	2	2	2	2	2	2	2	2	1	1	1	1	1	1	2	1	12	0
AM	130090	Canutama	3313891	1	998	2	1	1	1	1	2	1	1	1	1	1	1	1	2	1	1	2	2	2	1	1	1	1	1	1	1	1	19	0
AM	130090	Canutama	3313891	1	998	1	2	998	998	998	998	1	1	1	1	1	1	1	2	1	2	2	2	2	1	2	2	2	2	1	2	1	10	0
AM	130140	Eirunepé	6555713	1	998	1	1	1	1	1	2	1	1	1	1	1	1	1	2	1	1	2	2	2	1	1	1	1	1	2	2	1	18	0
AM	130140	Eirunepé	2016230	2	5																											1		0
AM	130140	Eirunepé	2016230	1	998	1	1	1	1	1	2	1	1	1	1	1	1	1	2	1	1	2	2	1	1	1	1	1	1	1	2	1	20	0
AM	130140	Eirunepé	2016222	1	998	1	1	1	1	1	2	2	1	1	1	1	1	1	1	1	1	2	2	2	1	1	1	1	1	2	2	1	18	0
AM	130140	Eirunepé	2016222	1	998	1	1	1	1	1	2	1	1	1	1	1	1	1	2	1	1	2	2	2	1	1	2	2	2	2	2	1	14	0
AM	130260	Manaus	5613094	1	998	1	1	1	1	1	2	1	1	1	1	1	1	1	1	1	1	2	2	2	1	1	1	1	1	1	2	1	20	0
AM	130260	Manaus	5613094	1	998	1	1	1	1	1	2	1	1	1	1	1	1	1	1	1	1	2	2	2	1	1	1	1	1	1	2	1	19	0
AM	130260	Manaus	2014629	2	7																											1		0
AM	130140	Eirunepé	2016230	2	6																											1		0
AM	130410	Tapauá	5054591	1	998	1	1	1	1	1	2	1	1	1	1	2	1	1	2	1	1	2	2	2	1	1	1	1	1	1	2	1	17	0
AM	130410	Tapauá	3180867	1	998	1	1	1	1	1	2	2	1	1	1	2	1	2	2	1	1	2	2	2	2	998	998	998	998	998	998	1	9	0
AM	130410	Tapauá	2012596	1	998	1	1	1	1	1	2	1	1	1	1	2	1	1	2	2	1	2	2	2	2	998	998	998	998	998	998	1	10	0
AM	130410	Tapauá	2012588	1	998	1	1	1	1	1	2	2	1	1	1	2	1	1	2	1	1	2	2	2	2	998	998	998	998	998	998	1	10	0
AM	130410	Tapauá	3180891	1	998	1	1	1	1	1	2	1	1	1	1	1	1	1	2	1	1	2	2	2	1	1	1	1	2	2	2	1	16	0
AM	130410	Tapauá	2012561	1	998	1	1	1	1	1	2	2	1	1	1	1	1	1	2	1	1	2	2	2	1	2	1	2	2	2	2	1	13	0
AM	130380	São Gabriel da Cachoeira	3441784	1	998	1	1	1	1	1	2	1	1	1	1	2	1	1	1	1	1	2	2	2	1	1	1	1	2	2	2	1	16	0
AM	130380	São Gabriel da Cachoeira	3020371	1	998	1	2	998	998	998	998	2	1	2	2	2	1	2	2	2	2	2	2	2	2	998	998	998	998	998	998	1	2	0
AM	130380	São Gabriel da Cachoeira	3020398	1	998	1	1	1	1	1	2	1	1	1	1	2	1	1	2	1	1	2	2	2	1	2	2	2	2	1	2	1	13	0
AM	130380	São Gabriel da Cachoeira	3441784	1	998	1	1	1	1	1	2	1	1	1	1	1	1	1	2	1	1	2	2	2	1	1	1	1	2	1	2	1	17	0
AM	130380	São Gabriel da Cachoeira	3020371	1	998	1	1	1	1	1	2	1	1	1	1	2	1	1	2	1	1	2	2	2	1	1	1	2	2	1	2	1	15	0
AM	130260	Manaus	2015773	1	998	1	1	1	1	1	2	1	1	1	1	1	1	1	1	1	1	2	2	2	1	1	1	1	1	1	2	1	19	0
AM	130260	Manaus	2015064	1	998	1	1	1	1	1	2	1	1	1	1	1	1	1	1	1	1	2	2	2	1	1	1	1	1	1	2	1	22	0
AM	130260	Manaus	2014882	1	998	1	1	1	1	1	2	1	1	1	1	1	1	1	1	1	1	2	2	2	1	1	1	1	1	1	2	1	20	0
AM	130260	Manaus	2014807	1	998	1	1	1	1	1	2	1	1	1	1	2	1	1	1	1	1	2	2	2	1	1	1	1	1	1	2	1	18	0
AM	130260	Manaus	2013010	1	998	1	1	1	1	1	2	2	1	1	1	1	1	1	2	1	1	2	2	2	1	1	1	1	1	1	2	1	18	0
AM	130260	Manaus	2014114	1	998	1	1	1	1	1	2	1	1	1	1	1	1	1	1	1	1	2	2	1	1	1	1	1	1	1	2	1	21	0
AM	130260	Manaus	2011956	1	998	1	1	1	1	1	2	1	1	1	1	1	1	1	1	1	1	2	2	2	1	1	1	1	1	1	2	1	19	0
AM	130260	Manaus	2011794	1	998	1	1	1	1	1	2	1	1	1	1	2	1	1	1	1	1	2	2	1	1	1	1	1	1	1	2	1	19	0
AM	130008	Anamã	6224229	1	998	1	1	1	1	1	2	1	1	1	1	1	1	1	1	1	1	2	2	1	1	1	1	1	2	1	2	1	20	0
AM	130260	Manaus	7400357	1	998	1	1	1	1	1	2	1	1	1	1	1	1	1	1	1	1	2	2	2	1	1	1	1	1	1	2	1	19	0
AM	130260	Manaus	2017091	1	998	1	1	1	1	1	2	1	1	1	1	1	1	1	2	1	1	2	2	2	1	1	1	1	1	1	2	1	18	0
AM	130380	São Gabriel da Cachoeira	3020401	1	998	1	1	1	1	1	2	1	1	1	1	1	1	1	2	1	1	2	2	2	1	1	1	1	1	1	2	1	18	0
AM	130380	São Gabriel da Cachoeira	3020401	1	998	1	1	1	1	1	2	1	1	1	1	1	1	1	2	1	1	2	2	2	1	1	1	1	1	1	2	1	18	0
AM	130260	Manaus	6352383	1	998	1	1	1	1	1	2	2	1	1	1	2	1	1	1	1	1	2	2	2	1	1	1	1	1	1	2	1	18	0
AM	130150	Envira	2016370	1	998	1	1	1	1	1	2	2	1	1	1	2	1	1	2	1	1	2	2	2	2	998	998	998	998	998	998	1	10	0
AM	130260	Manaus	2014955	2	7																											1		0
AM	130180	Ipixuna	2013630	1	998	1	1	1	1	1	2	1	1	1	1	2	1	1	2	1	1	2	2	2	2	998	998	998	998	998	998	1	11	0
AM	130180	Ipixuna	2013622	1	998	1	1	1	1	1	2	1	1	1	1	1	1	1	2	1	1	2	2	2	2	998	998	998	998	998	998	1	12	0
AM	130150	Envira	5401364	1	998	1	1	1	1	1	2	1	1	1	1	1	1	1	2	1	1	2	2	2	2	998	998	998	998	998	998	1	12	0
AM	130260	Manaus	7207786	1	998	1	1	1	1	1	2	1	1	1	1	1	1	1	1	1	1	2	2	2	1	1	1	1	1	1	2	1	20	0
AM	130260	Manaus	3027163	1	998	1	1	1	1	1	2	1	1	1	1	1	1	1	1	1	1	2	2	2	1	1	1	1	1	1	2	1	20	0
AM	130260	Manaus	3027163	1	998	1	1	1	1	1	2	1	1	1	1	1	1	1	1	1	1	2	2	2	1	1	1	1	1	1	2	1	20	0
AM	130008	Anamã	6224229	1	998	1	1	1	1	1	2	2	1	1	1	1	1	1	2	1	2	2	2	2	1	2	2	2	2	1	2	1	13	0
AM	130260	Manaus	2012898	1	998	1	1	1	1	1	2	1	1	1	1	1	1	1	1	1	1	2	2	2	1	1	1	1	1	1	2	1	20	0
AM	130260	Manaus	7212186	1	998	1	1	1	1	1	2	1	1	1	1	1	1	2	1	1	1	2	2	2	1	1	1	1	1	1	2	1	21	0
AM	130260	Manaus	6905579	1	998	1	1	1	1	1	2	1	1	1	1	1	1	1	1	1	1	2	2	2	1	1	1	2	1	1	2	1	19	0
AM	130260	Manaus	2016273	1	998	1	1	1	1	1	2	1	1	1	1	1	1	1	1	1	1	2	2	2	1	1	1	1	1	1	2	1	22	0
AM	130260	Manaus	7416628	1	998	1	1	1	1	1	2	2	1	1	1	1	1	1	1	1	1	2	2	2	1	1	1	1	1	1	2	1	19	0
AM	130120	Coari	2717344	1	998	1	1	1	1	1	2	1	1	1	1	2	1	1	2	1	1	2	2	2	1	1	1	1	2	1	2	1	16	0
AM	130120	Coari	2717328	1	998	1	1	1	1	1	2	1	1	1	1	1	1	1	2	1	1	2	2	2	1	1	1	1	1	1	2	1	18	0
AM	130120	Coari	2012014	1	998	1	1	1	1	1	2	1	1	1	1	1	1	1	2	1	1	2	2	2	1	1	1	1	1	1	2	1	18	0
AM	130260	Manaus	3027163	1	998	1	1	1	1	1	2	1	1	1	1	1	1	1	1	1	1	2	1	1	1	1	1	1	1	1	2	1	24	0
AM	130260	Manaus	3027163	1	998	1	1	1	1	1	2	1	1	1	1	1	1	2	1	1	1	2	2	2	1	1	1	1	1	1	2	1	21	0
AM	130120	Coari	2717352	1	998	1	1	1	1	1	2	1	1	1	1	1	1	1	2	1	1	2	2	2	1	1	1	1	1	1	2	1	18	0
AM	130120	Coari	2012723	1	998	1	1	1	1	1	2	2	1	1	1	1	1	1	2	1	1	2	2	2	1	1	1	1	1	1	2	1	17	0
AM	130120	Coari	2011980	1	998	1	1	1	1	1	2	1	1	1	1	2	1	1	2	1	1	2	2	2	1	1	1	1	2	1	2	1	16	0
AM	130120	Coari	2012715	1	998	1	1	1	1	1	2	1	1	1	1	2	1	1	2	1	1	2	2	2	1	1	1	1	1	1	2	1	17	0
AM	130260	Manaus	5882664	1	998	1	1	1	1	1	2	1	1	1	1	1	1	1	1	1	1	2	2	2	1	1	1	1	1	1	2	1	21	0
AM	130165	Guajará	7698968	1	998	1	1	1	1	1	2	2	1	1	1	2	1	1	2	1	1	2	2	2	1	1	2	1	2	1	2	1	14	0
AM	130165	Guajará	3019071	1	998	1	1	1	1	1	2	2	1	1	1	1	1	2	2	1	1	2	2	2	2	998	998	998	998	998	998	1	10	0
AM	130165	Guajará	3019071	1	998	1	1	1	1	1	2	1	1	1	1	2	1	2	2	1	1	2	2	2	2	998	998	998	998	998	998	1	10	0
AM	130120	Coari	3236528	1	998	1	1	1	1	1	2	2	1	1	1	2	1	1	2	1	1	2	2	2	1	1	1	1	2	1	2	1	15	0
AM	130120	Coari	3237931	1	998	1	1	1	1	1	2	1	1	1	1	1	1	1	1	1	1	2	2	2	1	1	1	1	1	1	2	1	20	0
AM	130120	Coari	2717336	1	998	1	1	1	1	1	2	2	1	1	1	2	1	1	2	1	1	2	2	2	1	1	1	1	1	1	2	1	16	0
AM	130270	Manicoré	2708868	1	998	1	1	1	1	1	2	1	1	1	1	2	1	1	2	1	1	2	2	2	1	2	2	2	2	2	2	1	12	0
AM	130270	Manicoré	2708841	1	998	1	1	1	1	1	2	1	1	1	1	1	1	2	2	1	1	2	2	2	1	1	1	1	1	1	2	1	20	0
AM	130270	Manicoré	2708868	1	998	1	1	1	1	1	2	1	1	1	1	2	1	1	2	1	1	2	2	2	1	1	1	2	2	2	2	1	14	0
AM	130260	Manaus	2014637	1	998	1	1	1	1	1	2	1	1	1	1	1	1	1	1	1	1	2	2	2	1	1	1	1	1	1	2	1	20	0
AM	130260	Manaus	2015080	1	998	1	1	1	1	1	2	1	1	1	1	1	1	1	1	1	1	2	2	2	1	1	1	1	1	1	2	1	19	0
AM	130120	Coari	2012006	1	998	1	1	1	1	1	2	1	1	1	1	1	1	1	2	1	1	2	2	2	1	1	2	2	1	1	2	1	16	0
AM	130260	Manaus	5882664	1	998	1	1	1	1	1	2	2	1	1	1	1	1	2	1	1	1	2	2	2	1	1	1	1	1	1	2	1	17	0
AM	130270	Manicoré	2708833	1	998	1	1	1	1	1	2	1	1	1	1	1	1	1	2	1	1	2	2	2	1	1	1	1	1	1	2	1	19	0
AM	130170	Humaitá	6548806	1	998	1	1	1	1	1	2	1	1	1	1	2	1	1	2	1	1	2	2	2	1	1	1	2	2	2	2	1	14	0
AM	130260	Manaus	5882664	2	6																											1		0
AM	130260	Manaus	2014858	1	998	1	1	1	1	1	2	1	1	1	1	1	1	1	2	1	1	2	2	2	1	1	1	1	1	2	2	1	20	0
AM	130260	Manaus	7726988	1	998	1	1	1	1	1	2	1	1	1	1	1	1	1	1	1	1	2	2	1	1	1	1	1	1	1	2	1	23	0
AM	130260	Manaus	2013851	1	998	1	1	1	1	1	2	1	1	1	1	1	1	1	1	1	1	2	2	2	1	1	1	1	1	1	2	1	21	0
AM	130260	Manaus	2011921	1	998	1	1	1	1	1	2	2	1	1	1	2	1	1	1	1	1	2	2	2	1	1	1	1	1	1	2	1	17	0
AM	130010	Anori	3539687	1	998	1	1	1	1	1	2	1	1	1	1	1	1	1	2	1	1	2	2	2	1	1	1	1	2	1	2	1	17	0
AM	130010	Anori	3539687	1	998	1	1	1	1	1	2	1	1	1	1	1	1	1	2	1	1	2	2	2	1	1	1	1	1	1	2	1	18	0
AM	130010	Anori	3539687	1	998	2	1	1	1	1	2	1	1	1	1	2	1	1	2	1	1	2	2	2	2	998	998	998	998	998	998	1	11	0
AM	130010	Anori	6382347	1	998	1	1	1	1	1	2	1	1	1	1	1	1	1	2	1	1	2	2	2	1	1	1	1	1	1	2	1	19	0
AM	130010	Anori	6382347	1	998	1	1	1	1	1	2	1	1	1	1	1	1	1	1	1	1	2	2	2	1	1	1	1	1	1	2	1	19	0
AM	130010	Anori	6382347	1	998	1	1	1	1	1	2	1	1	1	1	1	1	2	2	1	1	2	2	2	2	998	998	998	998	998	998	1	11	0
AM	130260	Manaus	7238177	1	998	1	1	1	1	1	2	1	1	1	1	1	1	1	1	1	1	2	2	2	1	1	1	1	2	1	2	1	19	0
AM	130270	Manicoré	6904424	1	998	1	1	1	1	1	2	1	1	1	1	1	1	1	2	1	1	2	2	2	1	1	1	1	2	2	2	1	16	0
AM	130420	Tefé	3581748	1	998	1	1	1	1	1	2	1	1	1	1	1	1	1	1	1	1	2	2	2	2	998	998	998	998	998	998	1	13	0
AM	130420	Tefé	2016176	1	998	1	1	1	1	1	2	1	1	1	1	2	1	1	1	1	1	2	2	2	1	2	1	1	2	1	2	1	16	0
AM	130130	Codajás	2016613	1	998	1	1	1	1	1	2	1	1	1	1	1	1	1	2	1	1	2	2	2	1	1	1	2	1	1	2	1	17	0
AM	130130	Codajás	5380146	1	998	1	1	1	1	1	2	2	1	1	1	1	1	2	2	1	1	2	2	2	2	998	998	998	998	998	998	1	10	0
AM	130130	Codajás	5380006	1	998	1	1	1	1	1	2	1	1	1	1	1	1	1	1	1	1	2	2	2	1	1	1	1	1	1	2	1	19	0
AM	130195	Itamarati	6576338	1	998	1	1	1	1	1	2	1	1	1	1	1	1	1	2	1	1	2	2	1	1	1	1	2	1	1	2	1	18	0
AM	130195	Itamarati	6576338	1	998	1	1	1	1	1	2	2	1	1	1	2	1	1	2	1	2	2	2	2	1	1	1	2	1	1	2	1	14	0
AM	130420	Tefé	6364217	1	998	1	1	1	1	1	2	1	1	1	1	1	1	1	1	1	1	2	2	2	1	1	1	1	2	1	2	1	18	0
AM	130420	Tefé	3581675	1	998	1	1	2	1	2	2	1	1	1	1	1	1	1	2	1	1	2	2	2	2	998	998	998	998	998	998	1	10	0
AM	130130	Codajás	2016591	1	998	1	1	1	1	1	2	1	1	1	1	2	1	1	2	1	1	2	2	2	1	1	1	1	1	1	2	1	17	0
AM	130260	Manaus	2015013	1	998	1	1	1	1	1	2	1	1	1	1	2	1	1	1	1	1	2	2	2	1	1	1	1	1	1	2	1	21	0
AM	130130	Codajás	5380006	1	998	2	1	1	1	1	2	2	1	1	1	1	1	1	2	1	1	2	2	2	1	1	1	1	1	1	2	1	17	0
AM	130260	Manaus	7476108	1	998	1	1	1	1	1	2	1	1	1	1	1	1	1	1	1	1	2	2	2	1	1	1	1	2	1	2	1	19	0
AM	130420	Tefé	2016168	1	998	1	1	1	1	1	2	1	2	1	1	2	1	1	1	1	1	2	2	2	2	998	998	998	998	998	998	1	11	0
AM	130260	Manaus	2017059	1	998	1	1	1	1	1	2	1	1	1	1	1	1	1	1	1	1	2	2	2	1	1	1	1	1	1	2	1	20	0
AM	130210	Japurá	6441629	2	6																											1		0
AM	130210	Japurá	6549756	1	998	1	1	1	1	1	2	1	1	1	1	1	1	1	2	1	1	1	1	1	1	1	1	1	1	1	2	1	21	0
AM	130220	Juruá	7334249	1	998	1	1	1	1	1	2	1	1	1	1	1	1	1	1	1	1	2	2	2	1	1	1	1	1	1	2	1	19	0
AM	130220	Juruá	7176325	1	998	2	1	1	1	1	2	1	1	1	1	2	1	1	1	1	1	2	2	2	2	998	998	998	998	998	998	1	12	0
AM	130002	Alvarães	2016451	1	998	1	1	1	1	1	2	2	1	1	1	2	1	1	2	1	1	2	2	2	2	998	998	998	998	998	998	1	10	0
AM	130260	Manaus	2016990	1	998	1	2	998	998	998	998	1	1	1	1	1	1	1	1	1	1	2	2	2	1	1	1	1	1	1	2	1	17	0
AM	130002	Alvarães	6848249	1	998	1	1	1	1	1	2	1	1	1	1	1	1	1	2	1	1	2	2	2	1	1	1	1	1	1	2	1	18	0
AM	130426	Uarini	7064438	1	998	1	2	998	998	998	998	1	1	1	1	1	1	1	2	1	1	2	2	2	2	998	998	998	998	998	998	1	9	0
AM	130190	Itacoatiara	2017326	1	998	1	1	1	1	1	2	1	1	1	1	1	1	1	2	1	1	2	2	2	1	1	1	1	1	1	2	1	19	0
AM	130190	Itacoatiara	2017326	1	998	1	1	1	1	1	2	1	1	1	1	2	1	1	2	1	1	2	2	2	1	1	1	1	2	1	2	1	16	0
AM	130280	Maraã	5625378	1	998	1	1	1	1	1	2	1	1	1	1	1	1	1	2	1	1	2	1	1	1	1	1	1	1	1	2	1	20	0
AM	130280	Maraã	2017482	1	998	1	1	1	1	1	2	1	1	1	1	2	1	1	2	1	1	2	2	2	1	1	1	1	1	1	2	1	17	0
AM	130426	Uarini	3320413	1	998	1	1	1	1	1	2	1	1	1	1	2	1	1	2	1	1	2	2	2	1	1	1	1	2	2	2	1	15	0
AM	130190	Itacoatiara	2708825	1	998	1	1	1	1	1	2	1	1	1	1	1	1	1	1	1	1	2	2	2	1	1	1	1	1	1	2	1	19	0
AM	130190	Itacoatiara	2708825	1	998	1	1	1	1	1	2	1	1	1	1	1	1	1	1	1	1	2	2	2	1	1	1	1	1	2	2	1	20	0
AM	130420	Tefé	3581659	1	998	1	1	1	1	1	2	1	1	1	1	1	1	1	1	1	1	2	2	2	1	1	1	1	2	2	2	1	17	0
AM	130080	Borba	2017520	1	998	1	1	1	1	1	2	1	1	1	1	1	1	1	1	1	1	1	1	2	1	1	1	1	1	1	2	1	22	0
AM	130190	Itacoatiara	2017350	1	998	1	1	1	1	1	2	1	1	1	1	2	1	2	2	1	1	2	2	2	1	1	1	2	1	1	1	1	17	0
AM	130190	Itacoatiara	2017350	2	1																											1		0
AM	130190	Itacoatiara	5606667	1	998	1	1	1	1	1	2	1	1	1	1	1	1	2	1	1	1	2	2	2	1	1	1	1	1	1	1	1	20	0
AM	130190	Itacoatiara	2017334	1	998	1	1	1	1	1	2	1	1	1	1	1	1	1	2	1	1	2	2	2	1	1	1	1	1	1	2	1	18	0
AM	130190	Itacoatiara	2017334	1	998	1	1	1	1	1	2	2	1	1	1	1	1	1	1	1	1	2	2	2	1	1	1	1	1	1	2	1	20	0
AM	130190	Itacoatiara	2013827	1	998	1	1	1	1	1	2	1	1	1	1	1	1	2	2	1	1	2	2	2	1	1	1	1	1	1	2	1	20	0
AM	130130	Codajás	5380154	2	1																											1		0
AM	130190	Itacoatiara	2708825	1	998	1	1	1	1	1	2	1	1	1	1	1	1	1	1	1	1	2	2	2	1	1	1	1	1	1	2	1	19	0
AM	130420	Tefé	3581799	2	1																											1		0
AM	130190	Itacoatiara	2017350	1	998	1	1	1	1	1	2	1	1	1	1	2	1	1	2	1	1	2	2	2	1	1	1	1	2	1	2	1	17	0
AM	130190	Itacoatiara	2013827	1	998	1	1	1	1	1	2	2	1	1	1	1	1	2	2	1	1	2	2	2	1	1	1	1	2	1	2	1	18	0
AM	130080	Borba	3587614	1	998	1	1	1	1	1	2	1	1	1	1	1	1	1	1	1	1	1	1	1	1	1	1	1	1	2	2	1	22	0
AM	130190	Itacoatiara	7282788	1	998	1	1	1	1	1	2	1	1	1	1	1	1	1	2	1	1	2	2	2	1	1	1	1	1	1	2	1	19	0
AM	130190	Itacoatiara	7282788	2	1																											1		0
AM	130190	Itacoatiara	5109361	2	1																											1		0
AM	130190	Itacoatiara	6790771	1	998	1	1	1	1	1	2	1	1	1	1	1	1	1	1	1	1	2	2	2	1	2	1	1	1	1	2	1	21	0
AM	130190	Itacoatiara	5109272	2	1																											1		0
AM	130190	Itacoatiara	6004660	1	998	1	1	1	1	1	2	1	1	1	1	1	1	1	1	1	1	2	2	2	1	1	1	1	2	1	2	1	18	0
AM	130190	Itacoatiara	2017342	1	998	2	1	1	1	1	2	1	1	1	1	1	1	1	2	1	1	2	2	2	2	998	998	998	998	998	998	1	12	0
AM	130190	Itacoatiara	2017342	1	998	2	1	1	1	1	2	1	1	1	1	1	1	1	1	1	1	2	2	2	2	998	998	998	998	998	998	1	13	0
AM	130190	Itacoatiara	6790801	1	998	1	1	1	1	1	2	1	1	1	1	1	1	2	1	1	1	2	2	2	1	1	1	1	2	2	2	1	18	0
AM	130080	Borba	2017547	1	998	1	1	1	1	1	2	1	1	1	1	1	1	1	1	1	1	1	1	2	1	1	1	1	1	1	2	1	22	0
AM	130190	Itacoatiara	5606667	1	998	1	1	1	1	1	2	2	1	1	1	1	1	1	2	1	1	2	2	2	1	1	1	1	1	1	2	1	18	0
AM	130080	Borba	5359244	1	998	1	1	1	1	1	2	1	1	1	1	1	1	1	1	1	1	1	1	1	1	1	1	1	1	1	2	1	23	0
AM	130080	Borba	3587649	1	998	1	1	1	1	1	2	1	1	1	1	1	1	1	1	1	1	1	1	1	1	1	1	1	1	1	1	1	24	0
AM	130080	Borba	2017490	1	998	1	1	1	1	1	2	1	1	1	1	2	1	1	1	1	1	1	1	1	1	1	1	1	1	1	2	1	21	0
AM	130080	Borba	2017539	1	998	1	1	1	1	1	2	1	1	1	1	1	1	1	1	1	1	1	1	2	1	1	1	1	1	1	2	1	21	0
AM	130080	Borba	3587657	1	998	1	1	1	1	1	2	1	1	1	1	1	1	1	1	1	1	1	1	2	1	1	1	1	1	1	2	1	24	0
AM	130190	Itacoatiara	2017369	1	998	1	1	1	1	1	2	1	1	1	1	2	1	1	1	1	1	2	2	2	1	1	1	1	1	1	2	1	20	0
AM	130185	Iranduba	5499348	1	998	1	1	1	1	1	2	1	1	1	1	1	1	1	2	1	1	2	2	2	1	1	1	1	1	2	2	1	17	0
AM	130185	Iranduba	5499348	1	998	1	1	1	1	1	2	1	1	1	1	1	1	1	1	1	1	2	2	2	1	1	1	1	1	1	2	1	19	0
AM	130185	Iranduba	7106203	1	998	1	1	1	1	1	2	2	1	1	1	1	1	1	1	1	1	1	1	1	1	1	1	1	1	1	2	1	21	0
AM	130185	Iranduba	2013673	1	998	1	1	1	1	1	2	1	1	1	1	1	1	1	2	1	1	2	2	2	1	1	1	1	2	1	2	1	18	0
AM	130110	Careiro	6871569	1	998	1	1	1	1	1	2	1	1	1	1	1	1	1	1	1	1	2	2	2	1	1	1	2	1	1	2	1	18	0
AM	130185	Iranduba	4004280	1	998	1	1	1	1	1	2	2	1	1	1	1	1	1	2	1	1	2	2	2	1	1	1	1	1	1	2	1	17	0
AM	130185	Iranduba	4004272	1	998	1	1	1	1	1	2	1	1	1	1	1	1	1	2	1	1	2	2	2	1	1	1	1	1	1	2	1	18	0
AM	130185	Iranduba	6776639	1	998	1	1	1	1	1	2	1	1	1	1	1	1	2	1	1	1	2	2	2	1	1	1	1	1	1	2	1	18	0
AM	130185	Iranduba	2013673	1	998	1	1	1	1	1	2	1	1	1	1	1	1	1	2	1	1	2	2	2	1	1	1	2	1	1	2	1	18	0
AM	130185	Iranduba	4004256	1	998	1	1	1	1	1	2	2	1	1	1	1	1	1	1	1	2	2	2	2	1	1	1	1	1	1	2	1	17	0
AM	130185	Iranduba	6776698	1	998	1	1	1	1	1	2	1	1	1	1	1	1	1	1	1	1	2	2	1	1	1	1	1	1	1	2	1	20	0
AM	130185	Iranduba	6776698	1	998	1	1	1	1	1	2	1	1	1	1	1	1	1	1	1	1	2	2	1	1	1	1	1	1	1	2	1	21	0
AM	130115	Careiro da Várzea	3748790	1	998	1	1	1	1	1	2	1	1	1	1	1	1	1	1	1	1	2	2	2	1	1	1	1	2	1	2	1	18	0
AM	130110	Careiro	3576620	1	998	1	2	998	998	998	998	1	1	1	1	1	1	1	1	1	1	2	2	2	1	1	2	2	1	1	2	1	14	0
AM	130110	Careiro	2019213	1	998	1	1	1	1	1	2	1	1	1	1	1	1	1	1	1	1	2	2	2	1	1	1	1	1	1	2	1	19	0
AM	130110	Careiro	3576647	1	998	1	1	1	1	1	2	1	1	1	1	1	1	1	2	1	1	2	2	2	1	1	1	1	2	2	2	1	16	0
AM	130185	Iranduba	4004264	1	998	1	1	1	1	1	2	1	1	1	1	1	1	1	1	1	1	1	1	1	1	1	1	1	1	1	2	1	25	0
AM	130185	Iranduba	5499364	1	998	2	1	1	1	1	2	2	1	1	1	2	1	2	1	1	2	2	2	2	1	1	1	2	1	1	2	1	14	0
AM	130115	Careiro da Várzea	7732856	1	998	1	1	1	1	1	2	2	1	1	1	2	1	1	1	1	1	2	2	2	1	1	1	1	2	2	2	1	15	0
AM	130110	Careiro	2019299	1	998	1	1	1	1	1	2	1	1	1	1	1	1	1	2	1	1	2	2	2	1	1	1	2	1	1	2	1	18	0
AM	130115	Careiro da Várzea	3940713	1	998	1	1	1	1	1	2	1	1	1	1	2	1	1	2	1	1	2	2	2	1	1	1	1	2	1	2	1	16	0
AM	130185	Iranduba	6776655	1	998	1	1	1	1	1	2	1	1	1	1	2	1	1	2	1	1	2	2	2	1	1	1	1	1	1	2	1	18	0
AM	130185	Iranduba	4004272	1	998	1	1	1	1	1	2	1	1	1	1	1	1	1	2	1	1	2	2	1	1	1	1	1	1	1	2	1	19	0
AM	130185	Iranduba	5499321	1	998	2	1	1	1	1	2	2	1	1	1	2	1	1	2	1	1	2	2	2	1	1	1	2	1	1	2	1	16	0
AM	130068	Boa Vista do Ramos	2016362	1	998	1	1	1	1	1	2	1	1	1	1	2	1	1	2	1	1	2	2	2	1	1	1	1	2	1	2	1	16	0
AM	130185	Iranduba	5499313	1	998	1	1	1	1	1	2	2	1	1	1	1	1	2	1	1	1	2	2	2	1	1	1	1	1	1	2	1	17	0
AM	130185	Iranduba	5499313	1	998	1	1	1	1	1	2	1	1	1	1	1	1	1	2	1	1	2	2	2	1	1	1	1	1	1	2	1	19	0
AM	130440	Urucurituba	3620026	1	998	1	1	1	1	1	2	2	1	1	1	2	1	2	1	1	1	2	2	2	2	998	998	998	998	998	998	1	10	0
AM	130440	Urucurituba	7057202	1	998	1	1	1	1	1	2	1	1	1	1	1	1	1	2	1	1	2	2	2	2	998	998	998	998	998	998	1	12	0
AM	130440	Urucurituba	3619990	1	998	1	1	1	1	1	2	1	1	1	1	1	1	1	1	1	1	2	2	2	1	1	1	1	2	1	2	1	18	0
AM	130440	Urucurituba	3005364	1	998	1	1	1	1	1	2	1	1	1	1	1	1	1	2	1	1	2	2	2	1	1	1	2	1	1	2	1	17	0
AM	130185	Iranduba	4004264	2	1																											1		0
AM	130185	Iranduba	2013673	2	1																											1		0
AM	130185	Iranduba	4004280	2	1																											1		0
AM	130260	Manaus	2015056	1	998	1	1	1	1	1	2	1	1	1	1	2	1	1	1	1	1	2	2	2	1	1	1	1	1	1	2	1	19	0
AM	130260	Manaus	2015072	1	998	1	1	1	1	1	2	1	1	1	1	1	1	1	1	1	1	2	2	2	1	1	1	1	1	1	2	1	21	0
AM	130260	Manaus	2014912	2	6																											1		0
AM	130115	Careiro da Várzea	3748820	1	998	1	1	1	2	2	2	1	1	1	1	1	1	1	1	1	1	2	2	2	1	1	1	1	2	1	2	1	17	0
AM	130356	Rio Preto da Eva	5026210	1	998	2	1	1	1	1	2	2	2	2	2	2	2	2	2	2	2	2	2	2	1	1	1	1	2	2	2	1	7	0
AM	130356	Rio Preto da Eva	2016575	1	998	2	1	1	1	1	2	1	1	1	1	1	1	1	1	1	1	2	2	2	1	1	1	1	1	1	2	1	19	0
AM	130356	Rio Preto da Eva	3321541	1	998	2	1	2	1	1	2	1	1	1	1	1	1	1	2	1	1	2	2	2	2	998	998	998	998	998	998	1	11	0
AM	130356	Rio Preto da Eva	2017407	1	998	1	1	1	1	1	2	2	1	1	2	2	1	2	2	2	2	2	2	2	1	1	1	1	2	1	2	1	12	0
AM	130356	Rio Preto da Eva	4004493	1	998	1	1	1	1	1	2	1	1	1	1	1	1	1	1	1	1	2	2	2	1	1	1	1	2	2	2	1	17	0
AM	130356	Rio Preto da Eva	6224105	1	998	2	1	2	1	1	2	2	1	2	2	2	2	2	2	2	2	2	2	2	1	1	1	1	2	1	2	1	8	0
AM	130260	Manaus	7500637	1	998	1	1	1	1	1	2	1	1	1	1	1	1	1	1	1	1	2	2	2	1	1	1	1	1	1	2	1	22	0
AM	130430	Urucará	3453944	1	998	1	1	1	1	1	2	1	1	1	1	1	1	1	2	1	1	2	2	2	1	1	1	1	2	1	2	1	18	0
AM	130430	Urucará	3524957	1	998	1	1	1	1	1	2	2	1	1	1	1	1	1	2	1	1	2	2	2	1	1	1	2	2	1	2	1	15	0
AM	130430	Urucará	4004868	1	998	1	1	1	1	1	2	1	1	1	1	1	1	1	2	1	1	2	2	2	1	1	1	1	1	1	2	1	18	0
AM	130430	Urucará	4004868	1	998	1	1	1	1	1	2	1	1	1	1	1	1	1	1	1	1	2	2	1	2	998	998	998	998	998	998	1	14	0
AM	130430	Urucará	3420094	1	998	1	1	1	1	1	2	1	1	1	1	2	1	2	2	1	1	2	2	2	1	2	1	2	1	1	2	1	14	0
AM	130356	Rio Preto da Eva	4004493	1	998	1	1	1	1	1	2	1	1	1	1	2	1	1	1	1	1	2	2	2	1	1	1	1	1	1	2	1	18	0
AM	130356	Rio Preto da Eva	5077265	1	998	1	1	1	1	1	2	1	1	1	1	2	1	1	1	1	1	2	2	2	1	1	1	1	1	1	2	1	18	0
AM	130400	Silves	2018594	1	998	1	1	1	1	1	2	1	1	1	1	1	1	1	2	1	1	2	2	2	1	1	1	1	1	1	1	1	19	0
AM	130400	Silves	3021025	1	998	2	1	1	1	1	2	1	1	1	1	2	1	1	2	1	1	2	2	2	2	998	998	998	998	998	998	1	11	0
AM	130400	Silves	2018594	1	998	1	1	1	1	1	2	1	1	1	1	1	1	1	2	1	1	2	2	2	2	998	998	998	998	998	998	1	12	0
AM	130400	Silves	3601897	1	998	1	1	1	1	1	2	1	1	1	1	1	1	1	2	1	1	2	2	2	2	998	998	998	998	998	998	1	12	0
AM	130395	São Sebastião do Uatumã	3037177	1	998	1	1	1	1	1	2	1	1	1	1	1	1	1	2	1	1	2	2	2	1	1	1	1	1	1	2	1	19	0
AM	130395	São Sebastião do Uatumã	3037177	1	998	1	1	1	1	1	2	1	1	1	1	1	1	2	1	1	1	2	2	2	1	1	1	1	1	1	2	1	19	0
AM	130395	São Sebastião do Uatumã	3037169	1	998	1	1	1	1	1	2	1	1	1	1	1	1	1	2	1	1	2	2	1	1	1	1	1	1	1	2	1	20	0
AM	130395	São Sebastião do Uatumã	3037150	1	998	1	1	1	1	1	2	1	1	1	1	1	1	1	2	1	1	2	2	2	1	1	1	1	1	1	2	1	19	0
AM	130200	Itapiranga	5476755	1	998	1	1	1	1	1	2	1	1	1	1	1	1	1	1	1	1	2	2	2	1	1	1	1	1	1	2	1	20	0
AM	130170	Humaitá	2014726	1	998	1	1	1	1	1	2	1	1	1	1	2	1	1	2	1	1	2	2	2	1	1	1	1	1	1	2	1	18	0
AM	130170	Humaitá	7101325	1	998	1	1	1	1	1	2	1	1	1	1	2	1	1	2	1	1	2	2	2	1	1	1	1	1	2	2	1	16	0
AM	130170	Humaitá	2014718	1	998	1	1	1	1	1	2	1	1	1	1	1	1	1	1	1	1	2	2	2	1	1	1	1	1	1	2	1	21	0
AM	130406	Tabatinga	3413888	1	998	1	1	1	1	1	2	1	1	1	1	1	1	1	1	1	1	2	2	2	1	1	1	1	1	1	2	1	20	0
AM	130200	Itapiranga	7444028	1	998	1	1	1	1	1	2	1	1	1	1	1	1	1	2	1	1	2	2	2	1	1	1	1	1	1	2	1	19	0
AM	130200	Itapiranga	5477018	1	998	1	1	1	1	1	2	1	1	1	1	1	1	1	1	1	1	2	2	2	1	1	1	1	1	1	2	1	20	0
AM	130200	Itapiranga	5477018	1	998	1	1	1	1	1	2	1	1	1	1	1	1	1	1	1	1	2	2	2	1	1	1	1	1	1	2	1	20	0
AM	130406	Tabatinga	6657206	1	998	1	1	1	1	1	2	1	1	1	1	1	1	1	2	1	1	2	2	2	1	2	2	2	1	1	2	1	15	0
AM	130310	Nova Olinda do Norte	3816591	1	998	1	1	1	1	1	2	1	1	1	1	1	1	1	2	1	1	2	2	2	1	1	1	2	2	1	2	1	16	0
AM	130310	Nova Olinda do Norte	3816524	1	998	1	1	1	1	1	2	1	1	1	1	1	1	1	2	1	1	2	2	1	1	1	1	1	2	1	2	1	18	0
AM	130310	Nova Olinda do Norte	6967485	1	998	1	1	1	1	1	2	1	1	1	1	1	1	1	2	1	1	2	2	2	1	1	1	2	1	1	2	1	18	0
AM	130170	Humaitá	6833888	1	998	1	1	1	1	1	2	1	1	1	1	1	1	1	2	1	1	2	2	2	2	998	998	998	998	998	998	1	12	0
AM	130310	Nova Olinda do Norte	3816559	1	998	1	1	1	1	1	2	1	1	1	1	1	1	1	2	1	1	2	2	2	1	1	1	1	1	1	2	1	18	0
AM	130170	Humaitá	6474381	1	998	1	1	1	1	1	2	2	1	1	1	1	1	1	2	1	1	2	2	2	1	2	2	2	1	1	2	1	15	0
AM	130406	Tabatinga	3413918	1	998	1	1	1	1	1	2	1	1	1	1	1	1	1	1	1	1	2	2	2	1	1	1	1	1	1	2	1	19	0
AM	130270	Manicoré	6791611	1	998	1	1	1	1	1	2	1	1	1	1	1	1	1	1	1	1	2	2	2	1	1	1	1	1	1	2	1	20	0
AM	130406	Tabatinga	3413926	1	998	1	1	1	1	1	2	1	1	1	1	1	1	1	1	1	1	2	2	2	1	1	1	1	1	1	2	1	20	0
AM	130310	Nova Olinda do Norte	3816710	1	998	1	1	1	1	1	2	1	1	1	1	1	1	1	2	1	1	2	2	2	1	1	1	1	2	1	2	1	17	0
AM	130310	Nova Olinda do Norte	3816796	1	998	1	1	1	1	1	2	1	1	1	1	1	1	1	2	1	1	2	2	2	1	1	1	1	1	1	2	1	18	0
AM	130170	Humaitá	7460848	2	1																											1		0
AM	130040	Barcelos	2015269	1	998	1	1	1	1	1	2	1	1	1	1	1	1	2	2	1	1	2	2	2	1	1	1	1	1	1	2	1	18	0
AM	130310	Nova Olinda do Norte	3816680	1	998	1	1	1	1	1	2	1	1	1	1	1	1	1	2	1	1	2	2	2	1	1	1	2	1	1	2	1	17	0
AM	130170	Humaitá	3436756	1	998	1	1	1	1	1	2	1	1	1	1	2	1	1	2	1	1	2	2	2	1	1	1	1	1	1	2	1	17	0
AM	130406	Tabatinga	3413861	1	998	1	1	1	1	1	2	1	1	1	1	1	1	1	2	1	1	2	2	2	1	1	1	1	1	1	2	1	18	0
AM	130170	Humaitá	2017008	1	998	1	1	1	1	1	2	1	1	1	1	1	1	1	2	1	1	2	2	2	1	1	1	1	2	1	2	1	17	0
AM	130040	Barcelos	5362911	1	998	1	1	1	1	1	2	1	1	1	1	2	1	1	2	1	1	2	2	2	1	1	1	1	2	1	2	1	16	0
AM	130040	Barcelos	2015277	1	998	1	1	1	1	1	2	1	1	1	1	1	1	1	2	1	1	2	2	2	1	1	1	1	1	2	2	1	17	0
AM	130406	Tabatinga	3413926	1	998	1	1	1	1	1	2	1	1	1	1	1	1	1	1	1	1	2	2	2	1	1	1	2	2	1	2	1	17	0
AM	130060	Benjamin Constant	2017725	1	998	2	1	1	1	1	2	2	1	1	1	2	1	2	1	1	1	2	2	2	2	998	998	998	998	998	998	1	10	0
AM	130060	Benjamin Constant	3974405	2	5																											1		0
AM	130020	Atalaia do Norte	2016664	1	998	1	1	1	1	1	2	1	1	1	1	2	1	1	1	1	1	2	2	1	1	1	1	1	2	1	2	1	18	0
AM	130020	Atalaia do Norte	2016664	1	998	1	1	1	1	1	2	2	1	1	1	2	1	1	1	1	1	2	2	2	1	1	1	2	2	2	2	1	15	0
AM	130260	Manaus	3808807	1	998	1	1	1	1	1	2	1	1	1	1	2	1	1	1	1	1	2	2	2	1	1	1	1	2	1	2	1	17	0
AM	130360	Santa Isabel do Rio Negro	3818683	1	998	1	1	1	1	1	2	1	1	1	1	1	1	1	1	1	1	2	2	1	1	1	1	1	2	1	1	1	20	0
AM	130360	Santa Isabel do Rio Negro	3818683	1	998	1	1	1	1	1	2	1	1	1	1	2	1	1	1	1	1	2	2	2	1	1	1	1	2	2	2	1	16	0
AM	130406	Tabatinga	3413888	1	998	1	1	1	1	1	2	1	1	1	1	1	1	1	1	1	1	2	2	2	1	1	1	1	1	1	2	1	19	0
AM	130406	Tabatinga	7591926	1	998	1	1	1	1	1	2	1	1	1	1	1	1	1	2	1	1	2	2	2	1	1	1	1	1	1	2	1	19	0
AM	130020	Atalaia do Norte	2016664	1	998	1	1	1	1	1	2	1	1	1	1	2	1	1	1	1	1	2	2	2	1	1	1	1	2	1	2	1	17	0
AM	130390	São Paulo de Olivença	6687113	1	998	2	1	1	1	1	2	1	1	1	1	2	1	1	1	1	1	2	2	2	1	1	1	1	1	2	1	1	18	0
AM	130030	Autazes	6925332	1	998	1	1	1	1	1	2	1	1	1	1	1	1	1	1	1	1	2	2	2	1	1	1	1	1	2	2	1	18	0
AM	130320	Novo Airão	2018446	1	998	1	1	1	1	1	2	1	1	1	1	2	1	1	1	1	1	2	2	2	1	1	1	1	2	1	2	1	17	0
AM	130320	Novo Airão	5376610	1	998	2	1	1	1	1	2	1	1	1	1	2	1	1	2	1	1	2	2	2	1	1	1	1	2	1	2	1	16	0
AM	130030	Autazes	2013096	1	998	2	1	1	1	1	2	1	1	1	1	1	1	1	2	1	1	2	2	2	1	1	1	2	1	1	2	1	18	0
AM	130030	Autazes	2013061	1	998	1	1	1	1	1	2	1	1	1	1	1	1	1	2	1	1	2	2	2	1	1	1	1	1	1	2	1	19	0
AM	130030	Autazes	3596370	1	998	1	1	1	1	1	2	1	1	1	1	2	1	1	2	1	1	2	2	2	1	1	1	1	1	2	2	1	19	0
AM	130260	Manaus	2015307	2	2																											1		0
AM	130260	Manaus	2015307	2	2																											1		0
AM	130260	Manaus	2015307	2	2																											1		0
AM	130030	Autazes	2013053	1	998	1	1	1	1	1	2	1	1	1	1	1	1	1	2	1	1	2	2	2	1	1	1	1	1	1	2	1	18	0
AM	130030	Autazes	3596362	1	998	2	1	1	1	1	2	1	1	1	1	2	1	1	2	1	1	1	1	1	1	1	1	1	1	2	2	1	19	0
AM	130030	Autazes	6925677	1	998	2	1	1	1	1	2	1	1	1	1	2	1	1	2	1	1	2	2	2	1	1	1	1	1	2	2	1	16	0
AM	130030	Autazes	6925383	1	998	1	1	1	1	1	2	1	1	1	1	1	1	1	2	1	1	2	2	2	1	1	1	1	1	1	2	1	19	0
AM	130030	Autazes	2013126	1	998	1	1	1	1	1	2	1	1	1	1	2	1	1	2	1	1	1	1	2	1	1	1	2	1	1	2	1	19	0
AM	130320	Novo Airão	5376629	1	998	2	1	1	1	1	2	1	1	1	1	1	1	1	1	1	1	2	2	2	1	1	1	1	1	1	2	1	20	0
AM	130370	Santo Antônio do Içá	2018187	1	998	1	1	1	1	1	2	1	1	1	1	1	1	1	1	1	1	2	2	2	1	1	1	1	1	1	2	1	19	0
AM	130370	Santo Antônio do Içá	7265298	1	998	1	1	1	1	1	2	1	1	1	1	2	1	1	1	1	1	2	2	2	1	1	1	1	1	1	2	1	18	0
AM	130390	São Paulo de Olivença	3441741	1	998	1	1	1	1	1	2	1	1	1	1	1	1	1	1	1	1	2	2	2	1	1	1	1	1	1	2	1	19	0
AM	130390	São Paulo de Olivença	2019442	1	998	1	1	1	1	1	2	1	1	1	1	1	1	1	2	1	1	2	2	2	1	2	1	2	1	2	2	1	15	0
AM	130370	Santo Antônio do Içá	7265808	1	998	1	1	1	1	1	2	1	1	1	1	2	1	1	1	1	1	1	1	1	2	998	998	998	998	998	998	1	15	0
AM	130423	Tonantins	2012812	1	998	1	1	1	1	1	2	1	1	1	1	2	1	1	2	1	1	2	2	2	1	1	1	1	1	1	2	1	17	0
AM	130423	Tonantins	2012790	1	998	1	1	1	1	1	2	1	1	1	1	2	1	1	2	1	1	2	2	2	1	1	1	1	1	1	2	1	17	0
AM	130370	Santo Antônio do Içá	7265298	1	998	1	1	1	1	1	2	1	1	1	1	1	1	1	1	1	1	2	2	2	1	1	1	1	1	1	2	1	20	0
AM	130006	Amaturá	6422276	1	998	1	1	1	1	1	2	1	1	1	1	1	1	1	1	1	1	2	2	1	2	998	998	998	998	998	998	1	14	0
AM	130006	Amaturá	6422276	1	998	1	1	1	1	1	2	1	1	1	1	1	1	1	1	1	1	2	2	1	2	998	998	998	998	998	998	1	14	0
AM	130370	Santo Antônio do Içá	7265298	1	998	1	1	1	1	1	2	1	1	1	1	1	1	1	1	1	1	2	2	2	1	2	1	2	2	1	2	1	18	0
AM	130260	Manaus	2016117	1	998	1	1	1	1	1	2	1	1	1	1	1	1	1	1	1	1	2	2	2	1	1	1	1	1	1	2	1	20	0
AM	130260	Manaus	2016109	1	998	1	1	1	1	1	2	2	1	1	1	1	1	1	1	1	1	2	2	2	1	1	1	1	1	1	2	1	18	0
AM	130230	Jutaí	3188167	1	998	1	1	1	1	1	2	2	1	1	1	1	1	1	2	1	2	2	2	2	1	1	1	1	2	2	2	1	14	0
AM	130230	Jutaí	3188167	1	998	1	1	1	1	1	2	1	1	1	1	2	1	1	2	1	1	2	2	2	1	1	1	1	1	1	2	1	18	0
AM	130100	Carauari	2017571	1	998	1	1	1	1	1	2	1	1	1	1	1	1	1	2	1	1	2	2	2	1	1	1	1	1	1	2	1	19	0
AM	130100	Carauari	2017601	1	998	1	1	1	1	1	2	1	1	1	1	1	1	1	2	1	1	2	2	2	1	1	1	1	1	1	2	1	18	0
AM	130160	Fonte Boa	2019612	1	998	2	1	1	1	1	2	2	1	1	1	1	1	2	2	1	1	2	2	2	1	2	2	2	2	1	2	1	12	0
AM	130160	Fonte Boa	3564282	1	998	1	1	1	1	1	2	1	1	1	1	1	1	1	2	1	1	2	2	2	1	1	1	1	2	1	2	1	17	0
AM	130160	Fonte Boa	3564282	1	998	2	1	1	1	1	2	1	1	1	1	2	1	1	2	1	1	2	2	2	1	1	1	2	1	1	2	1	16	0
AM	130160	Fonte Boa	2019612	1	998	2	1	1	1	1	2	1	1	1	1	2	1	2	2	1	1	2	2	2	2	998	998	998	998	998	998	1	10	0
AM	130250	Manacapuru	5434556	1	998	1	1	1	1	1	2	1	1	1	1	2	1	1	2	1	1	2	2	2	1	1	1	1	1	1	2	1	17	0
AM	130250	Manacapuru	2013169	1	998	1	1	1	1	1	2	2	1	1	1	2	1	1	2	1	1	2	2	2	1	1	1	1	1	1	2	1	16	0
AM	130250	Manacapuru	2013231	1	998	1	1	1	1	1	2	2	1	1	1	1	1	1	2	1	1	2	2	2	1	1	1	2	1	1	2	1	17	0
AM	130250	Manacapuru	5016398	1	998	1	1	1	1	1	2	1	1	1	1	1	1	1	1	1	1	2	2	2	1	1	1	1	1	1	2	1	19	0
AM	130250	Manacapuru	2013150	1	998	1	1	1	1	1	2	2	1	1	1	1	1	1	1	1	1	2	2	2	1	2	2	2	1	1	2	1	16	0
AM	130250	Manacapuru	2013177	1	998	2	1	2	1	1	2	2	2	2	2	2	2	2	2	2	2	2	2	2	1	1	1	1	2	2	2	1	6	0
AM	130250	Manacapuru	2013134	1	998	1	1	1	1	1	2	1	1	1	1	1	1	1	1	1	1	2	2	2	1	1	1	1	2	1	2	1	18	0
AM	130250	Manacapuru	2013215	1	998	2	1	1	1	1	2	2	1	1	1	2	1	1	2	1	2	2	2	2	2	998	998	998	998	998	998	1	9	0
AM	130250	Manacapuru	2013193	1	998	1	1	1	1	1	2	1	1	1	1	1	1	1	1	1	1	2	2	2	1	1	1	1	1	1	2	1	19	0
AM	130250	Manacapuru	7401426	1	998	1	1	1	1	1	2	2	1	1	1	1	1	1	2	1	1	2	2	2	1	1	1	1	2	1	2	1	16	0
AM	130250	Manacapuru	2013223	1	998	1	1	1	1	1	2	2	1	1	1	2	1	1	2	1	1	2	2	2	1	2	2	2	2	1	2	1	12	0
AM	130250	Manacapuru	2013142	1	998	1	1	1	1	1	2	1	1	1	1	1	1	1	2	1	1	2	2	2	1	1	1	1	1	1	2	1	18	0
AM	130260	Manaus	2012898	2	1																											1		0
AM	130260	Manaus	2014920	2	1																											1		0
AM	130290	Maués	3647218	1	998	1	1	1	1	1	2	1	1	1	1	1	1	2	1	1	1	2	2	1	2	998	998	998	998	998	998	1	13	0
AM	130320	Novo Airão	5376629	1	998	2	1	1	1	1	2	1	1	1	1	1	1	1	2	1	1	2	2	2	1	1	1	2	2	1	2	1	16	0
AP	160030	Macapá	2020696	1	998	1	1	1	1	1	2	1	1	1	1	2	1	1	2	1	1	2	2	2	2	998	998	998	998	998	998	1	11	0
AP	160030	Macapá	2020696	1	998	1	1	1	1	1	2	1	1	1	1	1	1	1	2	1	1	2	2	2	1	1	1	2	1	1	2	1	17	0
AP	160030	Macapá	6585604	1	998	1	1	1	1	1	2	1	1	1	1	2	1	2	2	1	1	2	2	2	1	1	1	1	1	1	2	1	17	0
AP	160030	Macapá	6585604	1	998	1	1	1	1	1	2	1	1	1	1	1	1	1	2	1	1	2	2	2	1	1	1	2	1	1	2	1	18	0
AP	160030	Macapá	6585604	1	998	1	2	998	998	998	998	1	1	1	1	2	1	1	2	1	1	2	2	2	1	1	1	1	1	1	2	1	14	0
AP	160060	Santana	2020920	1	998	1	1	1	1	1	2	1	1	1	1	1	1	2	2	1	1	2	2	2	1	1	1	1	2	2	2	1	16	0
AP	160060	Santana	2020912	1	998	1	1	1	1	1	2	1	1	1	2	2	1	1	2	1	1	2	2	2	1	1	1	1	1	1	2	1	16	0
AP	160060	Santana	2020912	1	998	1	1	1	1	1	2	1	1	1	1	1	1	1	2	1	1	2	2	1	1	1	1	1	1	1	2	1	19	0
AP	160060	Santana	2020947	1	998	1	1	1	1	1	2	1	1	1	1	2	1	1	2	1	1	2	2	2	1	1	1	2	1	1	2	1	17	0
AP	160060	Santana	2020947	1	998	1	1	1	1	1	2	1	1	1	1	1	1	1	2	1	1	2	2	2	1	1	1	1	1	1	2	1	18	0
AP	160060	Santana	2020920	1	998	1	1	1	1	1	2	1	1	1	1	2	1	2	2	1	1	2	2	2	1	1	1	1	2	1	2	1	15	0
AP	160060	Santana	2020823	1	998	1	1	1	1	1	2	1	1	1	1	1	1	1	2	1	1	2	2	1	1	1	1	1	1	1	1	1	21	0
AP	160060	Santana	2020777	1	998	1	1	1	1	1	2	1	1	1	1	1	2	1	2	1	1	2	2	2	1	1	1	1	2	1	2	1	17	0
AP	160060	Santana	2020947	1	998	1	1	1	1	1	2	1	1	1	1	1	1	1	2	1	1	2	2	2	1	1	1	1	1	1	2	1	19	0
AP	160060	Santana	2020823	1	998	1	1	1	1	1	2	1	1	1	1	2	1	1	2	1	1	2	2	2	1	1	1	1	1	1	2	1	17	0
AP	160053	Porto Grande	3039897	1	998	1	1	1	1	1	2	1	1	1	1	2	1	1	2	1	1	2	2	2	1	1	1	1	1	1	2	1	17	0
AP	160005	Serra do Navio	2021692	1	998	1	1	1	1	1	2	1	1	1	1	1	1	1	2	1	1	2	2	2	1	1	1	2	2	2	2	1	15	0
AP	160053	Porto Grande	2021641	1	998	1	1	1	1	1	2	1	1	1	1	1	1	1	2	2	1	2	2	2	1	1	1	2	1	1	2	1	16	0
AP	160005	Serra do Navio	2021684	1	998	1	1	1	1	1	2	1	1	1	1	1	2	1	2	1	1	2	2	2	1	1	1	1	1	1	2	1	17	0
AP	160070	Tartarugalzinho	2020467	1	998	1	1	1	1	1	2	1	1	1	1	1	1	1	2	1	1	2	2	2	1	1	1	1	2	1	2	1	17	0
AP	160015	Pedra Branca do Amapari	2021226	1	998	1	1	1	1	1	2	1	1	1	1	2	1	1	2	1	1	2	2	2	1	1	1	1	1	1	2	1	18	0
AP	160015	Pedra Branca do Amapari	5850606	1	998	1	1	1	1	1	2	1	1	1	1	1	1	1	2	1	1	2	2	2	1	1	1	2	1	1	2	1	17	0
AP	160015	Pedra Branca do Amapari	2021242	1	998	1	1	1	1	1	2	1	1	1	1	2	1	1	2	1	1	2	2	2	1	1	1	1	1	1	2	1	17	0
AP	160055	Pracuúba	2020726	1	998	1	1	1	1	1	2	1	1	1	1	2	1	1	2	1	1	2	2	2	1	1	1	2	2	2	2	1	14	0
AP	160053	Porto Grande	2021625	1	998	1	1	1	1	1	2	1	1	1	1	1	1	1	2	1	1	2	2	2	1	1	1	1	1	1	2	1	18	0
AP	160053	Porto Grande	3039897	1	998	1	1	1	1	1	2	1	1	1	1	1	1	1	2	1	1	2	2	2	1	1	1	1	1	1	2	1	18	0
AP	160060	Santana	6049478	1	998	1	1	1	1	1	2	1	1	1	1	1	1	1	2	1	1	2	2	2	1	1	1	2	1	1	2	1	17	0
AP	160060	Santana	2020963	1	998	1	1	1	1	1	2	1	1	1	1	1	1	2	2	1	1	2	2	2	2	998	998	998	998	998	998	1	11	0
AP	160060	Santana	2020963	1	998	1	1	1	1	1	2	1	1	1	1	1	1	1	2	1	1	2	2	1	1	1	1	1	1	1	2	1	19	0
AP	160060	Santana	2021013	1	998	1	1	1	1	1	2	1	1	1	1	1	1	1	2	1	1	2	2	1	1	1	1	2	1	1	2	1	19	0
AP	160060	Santana	2020998	1	998	1	1	1	1	1	2	2	1	1	1	2	1	2	2	1	1	2	2	2	1	1	1	1	1	1	2	1	15	0
AP	160060	Santana	2020955	1	998	1	1	1	1	1	2	1	1	1	1	1	1	1	2	1	1	2	2	2	1	1	1	1	1	1	2	1	18	0
AP	160060	Santana	2020955	1	998	1	1	1	1	1	2	1	1	1	1	1	1	1	2	1	1	2	2	2	1	1	1	1	1	1	2	1	19	0
AP	160040	Mazagão	2020262	1	998	1	1	1	1	1	2	1	1	1	1	2	1	1	2	1	1	2	2	2	1	1	1	1	1	1	2	1	18	0
AP	160040	Mazagão	2020262	1	998	1	1	1	1	1	2	1	1	1	1	2	1	1	2	1	1	2	2	2	2	998	998	998	998	998	998	1	11	0
AP	160010	Amapá	5363454	1	998	2	1	1	1	1	2	1	1	1	1	1	1	1	2	1	1	2	2	2	1	1	1	1	1	1	2	1	18	0
AP	160025	Itaubal	2021293	1	998	1	2	998	998	998	998	1	1	1	1	2	1	1	2	1	1	2	2	2	1	1	2	2	1	1	2	1	13	0
AP	160021	Cutias	2021021	1	998	1	1	1	1	1	2	2	1	1	1	2	2	2	2	2	2	2	2	2	1	1	1	1	1	1	2	1	12	0
AP	160021	Cutias	2021021	1	998	1	1	1	1	1	2	2	1	1	1	1	1	1	2	1	1	2	2	2	1	1	1	1	1	1	2	1	17	0
AP	160010	Amapá	5363454	1	998	1	1	1	1	1	2	1	1	1	1	2	1	1	2	1	1	2	2	2	1	1	1	1	1	1	2	1	17	0
AP	160020	Calçoene	5213053	1	998	1	1	1	1	1	2	1	1	1	1	1	1	1	2	1	1	2	2	1	1	1	1	2	2	1	2	1	17	0
AP	160040	Mazagão	6057594	1	998	1	1	1	1	1	2	2	1	1	1	2	1	1	2	1	1	2	2	2	2	998	998	998	998	998	998	1	10	0
AP	160020	Calçoene	5213118	1	998	1	1	1	1	1	2	1	1	1	1	1	1	1	2	1	1	2	2	1	1	1	1	1	1	1	2	1	19	0
AP	160010	Amapá	6630227	1	998	1	1	1	1	1	2	1	1	1	1	1	1	2	2	1	1	2	2	2	1	1	1	1	2	1	2	1	17	0
AP	160040	Mazagão	2020289	1	998	1	1	1	1	1	2	2	1	1	1	2	2	2	2	1	1	2	2	2	1	1	1	1	1	1	2	1	14	0
AP	160040	Mazagão	2022249	1	998	1	1	1	1	1	2	2	1	2	2	2	1	1	2	1	1	2	2	2	1	1	1	1	2	1	2	1	13	0
AP	160020	Calçoene	5213053	1	998	1	1	1	1	1	2	2	1	1	1	1	1	1	2	1	1	2	2	2	1	1	1	1	1	1	2	1	17	0
AP	160030	Macapá	2020602	1	998	1	1	1	1	1	2	1	1	1	1	1	1	2	1	1	1	2	2	1	1	1	1	1	1	1	2	1	20	0
AP	160030	Macapá	2020602	1	998	1	1	1	1	1	2	2	1	1	1	1	1	1	2	1	1	2	2	2	1	1	1	1	1	1	2	1	18	0
AP	160030	Macapá	3011305	1	998	1	1	1	1	1	2	1	1	1	1	2	1	2	2	1	1	2	2	2	1	1	1	2	1	1	2	1	15	0
AP	160030	Macapá	2020718	1	998	1	1	1	1	1	2	1	1	1	1	1	1	2	2	1	1	2	2	2	1	1	1	1	2	1	2	1	16	0
AP	160030	Macapá	2021056	1	998	1	1	1	1	1	2	1	1	1	1	1	1	1	2	1	1	2	2	2	2	998	998	998	998	998	998	1	12	0
AP	160030	Macapá	2020580	1	998	1	1	1	1	1	2	1	1	1	1	1	1	2	2	1	1	2	2	2	1	2	2	2	2	2	2	1	12	0
AP	160030	Macapá	3011305	1	998	1	2	998	998	998	998	2	1	1	1	1	2	2	2	1	1	2	2	2	1	2	2	2	2	1	2	1	8	0
AP	160030	Macapá	2020599	1	998	1	1	1	1	1	2	1	1	1	1	1	1	1	2	1	1	2	2	2	1	1	1	1	1	1	2	1	18	0
AP	160030	Macapá	2021196	1	998	1	1	1	1	1	2	1	2	1	1	1	1	1	2	1	1	2	2	2	1	1	1	1	1	1	2	1	18	0
AP	160030	Macapá	2020599	1	998	1	1	1	1	1	2	2	1	1	1	2	1	2	2	1	1	2	2	2	1	1	1	1	1	1	2	1	15	0
AP	160030	Macapá	2021056	1	998	1	1	1	1	1	2	1	1	1	1	1	1	1	2	1	1	2	2	2	1	1	1	1	1	1	2	1	19	0
AP	160030	Macapá	2019825	2	1																											1		0
AP	160030	Macapá	2019914	1	998	1	1	1	1	1	2	1	1	1	1	2	1	1	2	1	1	2	2	2	1	1	1	1	1	1	2	1	18	0
AP	160030	Macapá	2019876	1	998	1	1	1	1	1	2	1	1	1	1	1	1	1	2	1	1	2	2	1	1	1	1	1	2	1	2	1	18	0
AP	160050	Oiapoque	5312590	1	998	2	1	1	1	1	2	2	1	1	1	2	2	2	2	1	1	2	2	2	2	998	998	998	998	998	998	1	8	0
AP	160050	Oiapoque	5312604	1	998	1	1	1	1	1	2	2	2	1	1	1	1	1	2	1	1	2	2	2	1	2	2	2	2	1	2	1	12	0
AP	160050	Oiapoque	2021455	1	998	1	1	1	1	1	2	1	1	1	1	1	1	1	2	1	1	2	2	2	1	1	1	1	1	1	2	1	19	0
AP	160027	Laranjal do Jari	4006496	1	998	1	1	1	1	1	2	1	1	1	1	1	1	1	2	1	1	2	2	2	2	998	998	998	998	998	998	1	12	0
AP	160080	Vitória do Jari	2020688	1	998	1	1	1	1	1	2	1	1	1	1	2	1	1	2	1	1	2	2	2	1	1	1	1	1	1	2	1	17	0
AP	160080	Vitória do Jari	5480736	1	998	1	1	1	1	1	2	1	1	1	1	1	1	1	2	1	1	2	2	2	2	998	998	998	998	998	998	1	12	0
AP	160027	Laranjal do Jari	3015459	1	998	1	1	1	1	1	2	2	1	1	1	1	1	1	2	1	1	2	2	2	1	1	1	2	1	1	2	1	16	0
AP	160080	Vitória do Jari	2020092	1	998	1	1	1	1	1	2	1	1	1	1	2	1	1	2	1	1	2	2	2	1	1	1	1	1	1	2	1	17	0
AP	160027	Laranjal do Jari	2020157	1	998	1	1	1	1	1	2	1	1	1	1	1	1	1	2	1	1	2	2	2	1	1	1	1	1	1	2	1	18	0
AP	160027	Laranjal do Jari	2020157	1	998	1	1	1	1	1	2	1	1	1	1	1	1	1	2	1	1	2	2	2	1	1	1	1	1	1	2	1	18	0
AP	160025	Itaubal	2021293	2	6																											1		0
AP	160027	Laranjal do Jari	5213142	1	998	1	1	1	1	1	2	1	1	1	1	1	1	2	2	1	1	2	2	2	2	998	998	998	998	998	998	1	11	0
AP	160027	Laranjal do Jari	5213142	1	998	1	1	1	1	1	2	2	1	1	1	1	1	2	2	1	1	2	2	2	1	1	1	1	1	1	2	1	16	0
AP	160027	Laranjal do Jari	2020203	1	998	1	1	1	1	1	2	1	1	1	1	1	1	1	2	1	1	2	2	2	2	998	998	998	998	998	998	1	12	0
AP	160030	Macapá	3011305	1	998	1	1	1	1	1	2	1	1	1	1	2	1	1	2	1	1	2	2	2	1	1	1	1	1	2	2	1	17	0
AP	160030	Macapá	2020580	1	998	1	1	1	1	1	2	1	1	1	1	2	1	1	2	1	1	2	2	2	1	1	1	1	1	1	2	1	17	0
AP	160030	Macapá	2020599	1	998	1	1	1	1	1	2	1	1	1	1	2	1	1	2	1	1	2	1	2	1	1	1	1	1	1	2	1	21	0
AP	160030	Macapá	2021374	1	998	1	1	1	1	1	2	1	1	1	1	1	1	1	2	1	2	2	2	2	1	1	1	1	1	1	2	1	18	0
AP	160030	Macapá	2021366	1	998	1	1	1	1	1	2	1	1	1	1	1	1	2	2	1	1	2	2	2	2	998	998	998	998	998	998	1	11	0
AP	160030	Macapá	2020580	1	998	1	1	1	1	1	2	1	1	1	1	2	1	1	2	1	1	2	2	2	2	998	998	998	998	998	998	1	11	0
AP	160030	Macapá	2020580	1	998	1	1	1	1	1	2	1	1	1	1	2	1	1	2	1	1	2	2	2	2	998	998	998	998	998	998	1	11	0
AP	160030	Macapá	2021188	1	998	1	2	998	998	998	998	2	1	1	1	1	1	1	2	1	1	2	2	2	1	1	1	2	2	2	2	1	12	0
AP	160070	Tartarugalzinho	2020467	1	998	1	1	1	1	1	2	1	1	1	1	1	1	1	2	1	1	2	2	2	2	998	998	998	998	998	998	1	12	0
AP	160070	Tartarugalzinho	2020467	1	998	1	1	1	1	1	2	1	1	1	1	1	1	1	2	1	1	2	2	2	1	1	1	1	2	1	2	1	17	0
AP	160030	Macapá	2021358	1	998	1	1	1	1	1	2	1	1	1	1	1	1	1	2	1	1	2	2	2	1	1	1	2	1	1	2	1	17	0
AP	160030	Macapá	2021358	1	998	1	1	1	1	1	2	1	1	1	1	1	1	2	2	1	1	2	2	2	1	1	1	1	1	1	2	1	18	0
BA	291955	Luís Eduardo Magalhães	7187491	2	2																											2		0
BA	291955	Luís Eduardo Magalhães	5606497	1	998	1	1	1	1	1	2	1	1	1	1	2	1	1	1	1	1	2	2	2	1	1	1	1	1	1	2	2	19	0
BA	291110	Formosa do Rio Preto	5901790	1	998	1	1	1	1	1	2	2	1	1	1	1	1	1	2	1	1	2	2	2	1	1	1	1	1	1	2	2	17	0
BA	291110	Formosa do Rio Preto	3666484	1	998	1	1	1	1	1	2	2	1	1	1	1	1	2	2	1	1	1	1	1	1	1	1	1	1	1	2	2	19	0
BA	291110	Formosa do Rio Preto	3498174	1	998	1	1	1	1	2	2	2	1	1	1	2	1	1	2	1	2	2	2	2	2	998	998	998	998	998	998	2	8	0
BA	291130	Gentio do Ouro	6688748	1	998	1	1	1	1	1	2	2	1	1	1	1	1	2	2	1	1	2	2	2	1	1	1	1	2	1	2	2	15	0
BA	290020	Abaré	3438554	1	998	1	1	1	1	1	2	1	1	1	1	1	1	1	1	1	1	2	2	1	1	1	1	1	1	1	2	2	23	0
BA	291000	Dário Meira	6453716	1	998	1	2	998	998	998	998	1	1	1	1	1	1	2	1	1	1	2	2	2	1	1	1	2	1	1	1	2	18	0
BA	293135	Teixeira de Freitas	2301024	1	998	1	1	1	1	1	2	1	1	1	1	1	1	2	1	1	1	2	2	2	2	998	998	998	998	998	998	2	12	0
BA	291110	Formosa do Rio Preto	2602555	1	998	1	1	1	1	1	2	1	1	1	1	1	1	1	2	1	1	2	2	2	1	1	1	2	2	1	2	2	16	0
BA	290020	Abaré	3438465	1	998	1	1	1	1	1	2	1	1	1	1	1	1	1	1	1	1	1	1	1	1	1	1	1	1	1	2	2	25	0
BA	291340	Igaporã	7541155	1	998	1	1	1	1	1	2	1	1	1	1	1	1	2	1	1	1	2	2	2	1	1	1	1	1	1	2	2	18	0
BA	291340	Igaporã	2413221	1	998	1	1	1	1	1	2	1	1	1	1	1	1	1	1	1	1	2	2	1	1	1	1	1	1	1	2	2	20	0
BA	290520	Caetité	6999166	1	998	1	1	1	1	1	2	1	1	1	1	1	1	1	1	1	1	2	2	2	1	1	1	1	2	1	1	2	20	0
BA	290020	Abaré	3438511	1	998	1	1	1	1	1	2	1	1	1	1	1	1	1	1	1	1	2	2	2	1	1	1	1	1	1	1	2	23	0
BA	291340	Igaporã	3976734	1	998	1	1	1	1	1	2	1	1	1	1	1	1	1	1	1	1	2	2	2	1	1	1	1	1	1	2	2	22	0
BA	291340	Igaporã	2413256	1	998	1	1	1	1	1	2	1	1	1	1	2	1	1	1	1	1	2	2	2	2	998	998	998	998	998	998	2	12	0
BA	291340	Igaporã	3244016	1	998	1	1	1	1	1	2	1	1	1	1	2	1	1	2	1	1	2	2	2	1	2	1	1	1	1	2	2	16	0
BA	291340	Igaporã	2413248	1	998	1	1	2	1	1	2	1	1	1	1	2	1	1	1	1	1	2	2	2	2	998	998	998	998	998	998	2	11	0
BA	291110	Formosa do Rio Preto	6138357	1	998	1	1	1	1	1	2	2	1	1	1	2	1	1	2	1	1	1	1	2	1	1	1	1	1	1	1	2	21	0
BA	291340	Igaporã	3531562	1	998	1	1	1	1	1	2	2	1	1	1	1	1	2	1	1	1	2	2	2	2	998	998	998	998	998	998	2	11	0
BA	293135	Teixeira de Freitas	7800231	1	998	1	1	1	1	1	2	1	1	1	1	1	1	1	1	1	1	2	2	2	1	1	1	1	1	1	2	2	22	0
BA	290020	Abaré	6410138	1	998	1	1	1	1	1	2	1	1	1	1	1	1	1	1	1	1	2	2	2	1	1	1	1	1	1	1	2	20	0
BA	293135	Teixeira de Freitas	2301075	1	998	1	1	1	1	1	2	1	1	1	1	1	1	2	1	1	1	2	2	2	1	1	1	1	1	1	2	2	21	0
BA	293360	Xique-Xique	2526328	1	998	2	1	1	1	1	2	1	1	1	1	1	1	1	1	1	1	2	2	2	2	998	998	998	998	998	998	2	13	0
BA	293135	Teixeira de Freitas	2301237	1	998	1	1	1	1	1	2	1	1	1	1	2	1	2	1	1	1	2	2	2	1	1	1	1	1	1	2	2	17	0
BA	293135	Teixeira de Freitas	2301148	1	998	1	1	1	1	1	2	1	1	1	1	1	1	1	1	1	1	2	2	2	1	1	1	1	1	1	2	2	22	0
BA	293135	Teixeira de Freitas	2301067	1	998	1	1	1	1	1	2	1	1	1	1	1	1	1	1	1	1	2	2	2	1	1	1	1	1	1	2	2	20	0
BA	293360	Xique-Xique	2526344	1	998	1	1	1	1	1	2	1	1	1	1	1	1	1	1	1	2	2	2	2	1	2	2	2	1	1	2	2	15	0
BA	290520	Caetité	6422683	1	998	1	1	1	1	1	2	1	1	1	1	1	1	1	1	1	1	2	2	2	1	1	1	1	1	1	2	2	22	0
BA	293360	Xique-Xique	5598451	1	998	1	1	1	1	1	2	1	1	1	1	1	1	1	1	1	1	2	2	2	2	998	998	998	998	998	998	2	13	0
BA	292600	Remanso	2509253	1	998	1	2	998	998	998	998	2	1	1	1	2	2	1	2	1	2	2	2	2	1	1	1	1	1	1	2	2	11	0
BA	292600	Remanso	3557871	1	998	1	1	1	1	1	2	2	1	1	1	1	1	1	1	1	1	2	2	2	1	1	2	2	2	1	2	2	15	0
BA	291955	Luís Eduardo Magalhães	7187505	1	998	1	1	1	1	1	2	1	1	1	1	1	1	1	1	1	1	2	2	1	1	1	1	1	1	1	2	2	21	0
BA	291955	Luís Eduardo Magalhães	6440207	1	998	1	1	1	1	1	2	1	1	1	1	1	1	1	1	1	1	2	2	2	2	998	998	998	998	998	998	2	13	0
BA	292400	Paulo Afonso	2533588	1	998	1	1	1	1	1	2	1	1	1	1	1	1	1	1	1	1	2	2	2	1	1	1	1	1	1	2	2	22	0
BA	292400	Paulo Afonso	2533529	1	998	1	1	1	1	1	2	2	1	1	1	2	1	1	1	1	1	2	2	2	1	1	1	1	2	1	2	2	17	0
BA	291955	Luís Eduardo Magalhães	6159095	1	998	1	1	1	1	1	2	1	1	1	1	1	1	1	1	1	1	2	2	1	1	1	1	1	1	1	2	2	20	0
BA	292440	Pilão Arcado	7017316	1	998	1	1	1	1	1	2	1	1	1	1	1	1	1	2	1	1	2	2	2	1	1	1	1	2	1	2	2	17	0
BA	292400	Paulo Afonso	2549948	1	998	1	1	1	1	1	2	1	1	1	1	1	1	1	1	1	1	2	2	2	1	1	1	1	2	1	2	2	19	0
BA	292400	Paulo Afonso	2549913	1	998	1	1	1	1	1	2	1	1	1	1	2	1	1	1	1	1	2	2	2	2	998	998	998	998	998	998	2	12	0
BA	292400	Paulo Afonso	2533626	1	998	1	1	1	1	1	2	1	1	1	1	1	1	1	1	1	1	2	2	2	1	1	1	1	1	1	2	2	20	0
BA	292400	Paulo Afonso	2507889	1	998	1	1	1	1	1	2	1	1	1	1	1	1	1	1	1	1	2	2	2	1	1	1	1	2	1	2	2	18	0
BA	292600	Remanso	3557898	1	998	1	1	1	1	1	2	1	1	1	1	1	2	2	2	1	1	2	2	2	1	1	1	1	2	1	2	2	15	0
BA	292600	Remanso	6368735	1	998	1	1	1	1	1	2	2	1	1	1	1	1	1	2	1	1	2	2	2	1	1	1	1	1	1	2	2	17	0
BA	292600	Remanso	2509296	1	998	1	1	1	1	1	2	2	1	1	1	1	1	1	1	1	2	2	2	2	1	1	1	1	1	1	2	2	18	0
BA	293360	Xique-Xique	2526352	1	998	1	1	1	1	1	2	1	1	1	1	2	1	1	1	1	1	2	2	2	1	1	1	2	1	1	1	2	18	0
BA	292600	Remanso	3557901	1	998	1	1	1	1	1	2	2	1	1	1	1	1	1	2	1	1	2	2	2	1	1	1	1	2	1	2	2	16	0
BA	291130	Gentio do Ouro	6688756	1	998	1	1	1	1	1	2	1	1	1	1	1	1	1	1	1	1	2	2	2	1	1	1	1	1	1	2	2	19	0
BA	293360	Xique-Xique	2526360	1	998	1	1	1	1	1	2	1	1	1	1	1	1	1	1	1	1	2	2	2	1	1	1	1	2	1	2	2	18	0
BA	291130	Gentio do Ouro	6780210	1	998	1	1	1	1	1	2	1	1	1	1	1	1	1	1	1	1	2	2	2	1	1	1	1	1	1	2	2	19	0
BA	290020	Abaré	2304260	1	998	1	1	2	1	1	2	1	1	1	1	1	1	1	1	1	1	2	2	2	1	1	1	1	1	1	1	2	21	0
BA	290020	Abaré	2304287	1	998	1	1	1	1	1	2	1	1	1	1	1	1	1	2	1	1	2	2	2	1	1	1	1	2	2	1	2	18	0
BA	291460	Irecê	3749789	1	998	1	1	1	1	1	2	1	1	1	1	1	1	1	1	1	1	2	2	2	1	1	1	1	1	1	2	2	20	0
BA	291460	Irecê	7017707	1	998	1	1	1	1	1	2	1	1	1	1	2	1	1	1	1	1	2	2	2	1	1	1	1	1	1	2	2	20	0
BA	290370	Boa Nova	7496656	1	998	1	1	1	1	1	2	1	1	1	1	1	1	1	1	1	1	2	2	2	1	1	1	1	2	1	2	2	18	0
BA	293135	Teixeira de Freitas	2301245	1	998	1	1	1	1	1	2	1	1	1	1	1	1	1	1	1	1	2	2	1	1	1	1	1	1	1	2	2	21	0
BA	290370	Boa Nova	5095697	1	998	1	1	1	1	1	2	1	1	1	1	2	1	2	1	1	1	2	2	1	1	1	1	1	1	1	2	2	19	0
BA	290020	Abaré	2304279	1	998	1	1	1	1	1	2	1	1	1	1	1	1	1	1	1	1	2	2	1	1	1	1	1	1	1	1	2	24	0
BA	293105	Tanque Novo	5991277	1	998	1	1	1	1	1	2	2	1	1	1	1	1	1	1	1	2	2	2	2	1	1	1	1	1	1	1	2	18	0
BA	290370	Boa Nova	3979865	1	998	1	1	1	1	1	2	1	1	1	1	2	1	2	1	1	1	2	2	2	1	1	1	1	2	1	2	2	17	0
BA	292600	Remanso	2509318	1	998	1	1	1	1	1	2	2	1	1	1	2	1	1	2	1	1	2	2	2	1	1	1	2	2	1	2	2	14	0
BA	292600	Remanso	5142350	1	998	1	1	1	1	1	2	2	2	1	1	2	2	2	2	1	2	2	2	2	1	1	1	1	1	1	2	2	12	0
BA	292710	Rodelas	3474534	1	998	1	1	1	1	1	2	1	1	1	1	1	1	1	1	1	1	2	2	1	1	1	1	1	1	1	2	2	22	0
BA	290020	Abaré	3438449	1	998	1	1	1	1	1	2	1	1	1	1	1	1	1	1	1	1	2	2	2	1	1	1	1	1	1	1	2	21	0
BA	290370	Boa Nova	3915980	1	998	1	1	1	1	1	2	1	1	1	1	1	1	1	1	1	1	2	2	2	1	1	1	1	1	1	2	2	20	0
BA	293105	Tanque Novo	7319851	1	998	1	1	1	1	1	2	1	1	1	1	1	1	1	1	1	1	2	2	2	1	1	1	2	2	1	2	2	17	0
BA	290370	Boa Nova	3476138	1	998	2	1	1	1	1	2	1	1	1	1	1	1	1	1	1	1	2	2	1	2	998	998	998	998	998	998	2	14	0
BA	292400	Paulo Afonso	3059138	1	998	1	1	1	1	1	2	1	1	1	1	2	1	1	1	1	1	2	2	2	1	1	1	1	1	1	2	2	18	0
BA	292400	Paulo Afonso	5637465	1	998	1	1	1	1	1	2	1	1	1	1	2	1	1	1	1	1	2	2	2	1	1	1	1	2	1	2	2	18	0
BA	293135	Teixeira de Freitas	2301288	1	998	1	1	1	1	1	2	1	1	1	1	1	1	1	1	1	1	2	2	2	1	1	1	1	1	1	2	2	21	0
BA	292400	Paulo Afonso	5846218	1	998	1	1	1	1	1	2	1	1	2	1	1	1	1	1	1	1	2	2	2	1	1	1	1	1	1	2	2	20	0
BA	292400	Paulo Afonso	5949416	1	998	1	1	1	1	1	2	1	1	1	1	1	1	1	1	1	1	2	2	2	1	1	1	1	1	1	2	2	19	0
BA	290520	Caetité	2556936	1	998	1	1	1	1	1	2	1	1	1	1	1	1	1	1	1	1	2	2	1	1	1	1	1	1	1	2	2	21	0
BA	290520	Caetité	6422756	1	998	1	1	1	1	1	2	1	1	1	1	1	1	1	2	1	1	2	2	2	1	1	1	1	1	1	2	2	18	0
BA	293105	Tanque Novo	3383628	1	998	1	1	1	1	1	2	1	1	1	1	1	1	1	1	1	1	2	2	2	1	1	2	2	1	1	2	2	17	0
BA	293360	Xique-Xique	2526336	1	998	2	1	1	1	1	2	1	1	1	1	1	1	1	1	1	1	2	2	2	1	1	1	2	2	2	2	2	16	0
BA	291460	Irecê	3749878	1	998	1	1	1	1	1	2	1	1	1	1	2	1	1	2	2	1	2	2	2	1	1	1	1	1	1	2	2	16	0
BA	291460	Irecê	2533103	1	998	1	1	1	1	1	2	1	1	1	1	1	1	1	1	1	1	2	2	2	1	1	1	1	1	1	2	2	19	0
BA	293105	Tanque Novo	3383571	1	998	1	1	1	1	1	2	1	1	1	1	1	1	1	1	1	1	2	2	2	2	998	998	998	998	998	998	2	13	0
BA	290370	Boa Nova	3491315	1	998	1	1	1	1	1	2	1	1	1	1	1	1	1	1	1	1	2	2	2	2	998	998	998	998	998	998	2	13	0
BA	290590	Campo Alegre de Lourdes	5326680	1	998	1	1	1	1	1	2	1	1	1	1	1	1	1	2	1	1	2	2	1	1	1	1	1	1	1	2	2	20	0
BA	290590	Campo Alegre de Lourdes	3846199	1	998	1	1	1	1	1	2	2	1	1	1	1	1	1	1	1	1	2	2	1	1	1	1	1	1	1	2	2	20	0
BA	290590	Campo Alegre de Lourdes	3576752	1	998	1	1	1	1	1	2	1	1	1	1	1	1	1	2	1	1	2	2	2	2	998	998	998	998	998	998	2	12	0
BA	291460	Irecê	3653692	1	998	1	1	1	1	1	2	1	1	1	1	1	1	1	1	1	1	2	2	2	1	1	1	1	1	1	2	2	20	0
BA	292400	Paulo Afonso	2508249	1	998	1	1	1	1	1	2	1	1	1	1	1	1	1	1	1	1	2	2	2	1	1	1	1	1	1	2	2	21	0
BA	292400	Paulo Afonso	2533502	1	998	1	1	1	1	1	2	1	1	1	1	1	1	1	1	1	1	2	2	2	1	1	1	1	1	1	2	2	20	0
BA	292440	Pilão Arcado	6977790	1	998	2	1	1	1	1	2	2	1	1	1	2	1	1	2	1	1	2	2	2	1	1	1	2	1	1	2	2	18	0
BA	293105	Tanque Novo	3383547	1	998	1	1	1	1	1	2	2	1	1	1	1	1	2	2	1	1	2	2	2	2	998	998	998	998	998	998	2	10	0
BA	292040	Manoel Vitorino	6251099	1	998	1	1	1	1	1	2	1	1	1	1	1	1	1	2	1	1	2	2	2	1	1	1	1	1	1	2	2	18	0
BA	291460	Irecê	5251796	1	998	1	1	1	1	1	2	1	1	1	1	2	1	1	1	1	1	2	2	2	1	1	1	1	1	1	2	2	18	0
BA	292040	Manoel Vitorino	6252192	1	998	1	1	1	1	1	2	1	1	1	1	2	1	1	2	1	1	2	2	2	1	1	1	1	1	1	2	2	17	0
BA	293135	Teixeira de Freitas	2301253	1	998	1	1	1	1	1	2	1	1	1	1	1	1	2	1	1	1	2	2	2	1	1	1	1	1	1	2	2	19	0
BA	291875	Lagoa Real	2483335	1	998	1	1	1	1	1	2	1	1	1	1	1	1	1	2	1	1	2	2	2	1	1	1	1	1	1	1	2	22	0
BA	291990	Macururé	2492806	1	998	1	1	1	1	1	2	1	1	1	1	2	1	1	2	1	1	2	2	2	1	1	1	1	2	1	2	2	16	0
BA	290720	Casa Nova	6346839	1	998	1	1	1	1	1	2	2	2	1	1	1	1	1	2	1	2	2	2	2	2	998	998	998	998	998	998	2	9	0
BA	290520	Caetité	6355781	1	998	1	1	1	1	1	2	1	1	1	1	1	1	1	1	1	1	2	2	2	1	1	1	1	1	1	2	2	20	0
BA	291875	Lagoa Real	4028201	1	998	1	1	1	1	1	2	1	1	1	1	1	1	1	1	1	1	2	2	2	1	1	1	2	1	2	2	2	20	0
BA	291460	Irecê	3749886	1	998	1	1	1	1	1	2	1	1	1	1	2	1	1	1	1	1	2	2	2	1	1	1	1	1	1	2	2	18	0
BA	291990	Macururé	5058546	1	998	1	1	1	1	1	2	1	1	1	1	2	1	1	1	1	1	2	2	2	1	1	1	1	1	2	2	2	17	0
BA	290520	Caetité	2560542	1	998	1	1	1	1	1	2	1	1	1	1	1	1	1	1	1	1	2	2	1	1	1	1	1	1	1	2	2	20	0
BA	292840	Santa Rita de Cássia	3028704	1	998	1	1	1	1	1	2	1	1	1	1	1	1	1	2	1	1	2	2	2	1	1	1	1	1	1	2	2	18	0
BA	290520	Caetité	6422675	1	998	1	1	1	1	1	2	1	1	1	1	1	1	1	1	1	1	2	2	1	1	1	1	1	1	1	2	2	23	0
BA	290720	Casa Nova	6517145	1	998	1	1	1	1	1	2	1	1	1	1	1	1	1	2	1	1	2	2	2	1	1	1	1	1	1	2	2	18	0
BA	290720	Casa Nova	6297536	1	998	1	1	1	1	1	2	1	1	1	1	2	1	1	2	1	1	2	2	2	1	1	1	2	1	2	2	2	15	0
BA	290720	Casa Nova	6740979	1	998	1	1	1	1	1	2	1	1	1	1	1	1	1	2	1	1	1	1	1	2	998	998	998	998	998	998	2	15	0
BA	291460	Irecê	2532654	1	998	1	1	1	1	1	2	1	1	1	1	1	1	1	1	1	1	2	2	2	1	2	2	2	1	2	2	2	16	0
BA	292840	Santa Rita de Cássia	3028658	1	998	1	1	1	1	1	2	1	1	1	1	1	1	1	2	1	1	2	2	2	2	998	998	998	998	998	998	2	12	0
BA	293135	Teixeira de Freitas	8007861	1	998	1	1	1	1	1	2	1	1	1	1	1	1	1	1	1	1	2	2	2	1	1	1	1	1	1	2	2	21	0
BA	291955	Luís Eduardo Magalhães	3319717	1	998	1	1	1	1	1	2	1	1	1	1	1	1	2	1	1	1	2	2	2	2	998	998	998	998	998	998	2	12	0
BA	293105	Tanque Novo	5991269	1	998	1	1	1	1	1	2	1	1	1	1	1	1	1	1	1	1	2	2	2	1	1	1	2	2	1	2	2	17	0
BA	293105	Tanque Novo	3383601	1	998	1	1	1	1	1	2	2	1	1	1	1	1	1	1	1	1	2	2	2	2	998	998	998	998	998	998	2	12	0
BA	290590	Campo Alegre de Lourdes	5326737	1	998	2	1	1	1	1	2	1	1	1	1	1	1	1	2	1	1	2	2	1	1	1	1	1	1	1	2	2	19	0
BA	291875	Lagoa Real	3016897	1	998	1	1	1	1	1	2	1	1	1	1	1	1	1	1	1	1	2	2	2	1	1	1	1	1	1	2	2	19	0
BA	291875	Lagoa Real	2483343	1	998	1	1	1	1	1	2	1	1	1	1	1	1	1	1	1	1	2	1	1	1	1	1	1	1	1	1	2	25	0
BA	291140	Glória	5922690	1	998	1	1	1	1	1	2	1	1	1	1	1	1	1	1	1	1	2	2	2	1	1	1	1	2	1	2	2	19	0
BA	291140	Glória	2402432	1	998	1	1	1	1	1	2	1	1	1	1	2	1	1	1	1	1	2	2	2	1	1	1	1	2	2	2	2	17	0
BA	291140	Glória	2402440	1	998	1	1	1	1	1	2	1	1	1	1	1	1	1	1	1	1	2	2	2	1	1	1	1	1	1	2	2	22	0
BA	291875	Lagoa Real	6711642	1	998	1	1	1	1	1	2	1	1	1	1	2	1	1	1	1	1	2	1	2	1	1	1	1	1	1	2	2	19	0
BA	291875	Lagoa Real	2483327	1	998	1	1	1	1	1	2	1	1	1	1	1	1	1	1	1	1	2	2	2	1	1	1	1	1	1	2	2	22	0
BA	292400	Paulo Afonso	2533227	1	998	1	1	1	1	1	2	1	1	1	1	1	1	1	1	1	1	2	2	2	1	1	1	2	1	1	2	2	19	0
BA	291955	Luís Eduardo Magalhães	6689396	1	998	1	1	1	1	1	2	1	1	1	1	1	1	1	2	1	1	2	1	2	1	1	1	1	1	2	2	2	19	0
BA	291955	Luís Eduardo Magalhães	6285163	1	998	1	2	998	998	998	998	1	1	1	1	2	1	2	1	1	1	2	2	2	1	1	1	1	1	1	1	2	16	0
BA	291955	Luís Eduardo Magalhães	6789935	1	998	1	1	1	1	1	2	1	1	1	1	2	1	1	1	1	1	2	2	2	2	998	998	998	998	998	998	2	12	0
BA	292400	Paulo Afonso	6607217	1	998	1	1	1	1	1	2	1	1	1	1	1	1	1	1	1	1	2	2	2	1	1	1	1	1	1	1	2	20	0
BA	292400	Paulo Afonso	3516180	1	998	1	1	1	1	1	2	1	1	2	2	2	2	2	2	2	2	2	2	2	1	1	2	2	2	1	2	2	8	0
BA	292840	Santa Rita de Cássia	3028682	1	998	1	1	1	1	1	2	1	1	1	1	1	1	1	2	1	1	2	2	2	1	1	1	1	1	1	2	2	18	0
BA	290590	Campo Alegre de Lourdes	3576779	1	998	1	1	1	1	1	2	1	1	1	1	1	1	1	2	1	1	2	2	2	1	1	1	1	2	2	2	2	16	0
BA	290770	Chorrochó	2389568	1	998	1	1	1	1	1	2	2	1	1	1	1	1	1	2	1	1	2	2	2	1	1	1	1	2	1	2	2	16	0
BA	290590	Campo Alegre de Lourdes	6038638	1	998	1	1	1	1	1	2	1	1	1	1	1	1	1	2	1	1	2	1	1	1	1	1	1	1	1	2	2	20	0
BA	292040	Manoel Vitorino	4028546	1	998	1	1	1	1	1	2	1	1	1	1	2	1	1	2	1	1	2	2	2	1	1	1	1	1	1	2	2	20	0
BA	290500	Caculé	5593611	1	998	1	1	1	1	1	2	1	1	1	1	1	1	1	1	1	1	2	2	2	1	1	1	1	1	1	2	2	20	0
BA	291510	Itagi	2304104	1	998	1	1	1	1	1	2	1	1	1	1	1	1	1	2	1	1	2	2	2	1	1	1	1	1	1	2	2	20	0
BA	292840	Santa Rita de Cássia	3028690	1	998	1	1	1	1	1	2	1	1	1	1	1	1	1	2	1	1	2	2	2	2	998	998	998	998	998	998	2	12	0
BA	291510	Itagi	3310574	1	998	1	1	1	1	1	2	2	1	1	1	1	1	1	2	1	2	2	2	2	1	1	1	1	2	1	2	2	16	0
BA	291850	Jussara	6630219	1	998	1	1	1	1	1	2	1	1	1	1	1	1	1	1	1	1	2	2	2	1	1	1	1	1	1	2	2	19	0
BA	290770	Chorrochó	4024435	1	998	1	1	1	1	1	2	1	1	1	1	1	1	1	2	1	1	2	2	2	1	1	1	1	1	1	2	2	20	0
BA	290770	Chorrochó	2389541	1	998	1	1	1	1	1	2	1	1	1	1	1	1	1	2	1	1	2	1	2	1	1	1	1	1	1	2	2	20	0
BA	291520	Itagibá	6600379	1	998	1	1	1	1	1	2	1	1	1	1	1	1	1	1	1	1	2	2	2	2	998	998	998	998	998	998	2	13	0
BA	291200	Ibiassucê	2412543	1	998	1	1	1	1	1	2	1	1	1	1	1	1	1	1	1	1	1	1	1	1	1	1	1	1	1	1	2	24	0
BA	291510	Itagi	3310728	1	998	1	1	1	1	1	2	1	1	1	1	1	1	1	2	1	1	2	2	2	1	1	1	1	1	1	2	2	19	0
BA	291140	Glória	3326233	1	998	1	2	998	998	998	998	1	1	1	1	1	1	1	1	1	1	2	2	2	1	1	1	1	1	1	2	2	17	0
BA	290500	Caculé	4023455	1	998	1	1	1	1	1	2	1	1	1	1	1	1	1	2	1	1	2	2	2	1	1	1	1	1	1	2	2	18	0
BA	290500	Caculé	3875350	1	998	1	1	1	1	1	2	1	1	1	1	2	1	1	2	1	1	2	2	1	1	1	1	2	1	1	2	2	18	0
BA	292840	Santa Rita de Cássia	6742327	1	998	2	1	1	1	1	2	2	1	1	1	1	1	1	2	1	2	2	2	2	2	998	998	998	998	998	998	2	10	0
BA	291850	Jussara	2601494	1	998	1	1	2	1	1	2	2	1	1	1	2	1	1	1	1	1	2	2	2	1	1	1	1	1	2	2	2	18	0
BA	293135	Teixeira de Freitas	7487312	1	998	1	1	1	1	1	2	1	1	1	1	1	1	1	1	1	1	2	2	2	1	1	1	1	1	1	2	2	21	0
BA	292840	Santa Rita de Cássia	3028674	1	998	1	1	1	1	1	2	1	1	1	1	1	1	2	2	1	1	2	2	2	1	1	1	1	1	1	1	2	18	0
BA	290500	Caculé	5593638	1	998	1	1	1	1	1	2	1	1	1	1	1	1	1	2	1	1	2	1	2	1	1	1	1	2	1	2	2	19	0
BA	290720	Casa Nova	6281931	1	998	1	1	1	1	1	2	1	1	1	1	2	1	1	1	1	1	2	2	2	1	1	1	2	2	1	2	2	16	0
BA	291955	Luís Eduardo Magalhães	6440223	1	998	1	1	1	1	1	2	1	1	1	1	1	1	1	1	1	1	2	2	2	2	998	998	998	998	998	998	2	13	0
BA	291955	Luís Eduardo Magalhães	6440215	1	998	1	1	1	1	1	2	1	1	1	1	2	1	1	1	1	1	2	2	2	1	1	1	1	1	1	2	2	19	0
BA	290720	Casa Nova	6424260	1	998	1	1	1	1	1	2	2	1	1	1	2	1	1	2	1	1	2	2	2	2	998	998	998	998	998	998	2	10	0
BA	290720	Casa Nova	6299024	1	998	1	1	1	1	1	2	1	1	1	1	2	1	1	1	1	1	2	2	2	2	998	998	998	998	998	998	2	12	0
BA	292760	Santa Brígida	2510693	1	998	1	1	1	1	1	2	1	1	1	1	2	1	1	1	1	1	2	2	2	2	998	998	998	998	998	998	2	12	0
BA	291520	Itagibá	6600387	2	6																											2		0
BA	291140	Glória	2402416	1	998	1	1	1	1	1	2	1	1	1	1	1	1	1	1	1	1	2	2	2	1	1	1	1	2	1	2	2	21	0
BA	291955	Luís Eduardo Magalhães	3058425	1	998	1	1	1	1	1	2	1	1	1	1	1	1	1	1	1	1	2	2	1	1	1	1	1	1	1	2	2	20	0
BA	290500	Caculé	5461782	1	998	1	1	1	1	1	2	2	1	1	1	1	1	1	2	1	1	2	2	2	2	998	998	998	998	998	998	2	11	0
BA	290500	Caculé	3817660	1	998	1	2	998	998	998	998	1	1	1	1	1	1	1	1	1	1	2	2	2	1	1	1	1	1	2	2	2	18	0
BA	290500	Caculé	2386925	1	998	1	1	1	1	1	2	1	1	1	1	1	1	1	2	1	1	2	2	1	1	1	1	1	1	1	1	2	21	0
BA	291990	Macururé	2492822	1	998	1	1	1	1	1	2	1	1	1	1	1	1	1	2	1	1	2	2	2	1	1	1	1	1	1	2	2	19	0
BA	293077	Sobradinho	2524635	1	998	1	1	1	1	1	2	1	1	1	1	1	1	1	2	1	1	2	2	2	2	998	998	998	998	998	998	2	12	0
BA	292760	Santa Brígida	3049140	1	998	1	1	1	1	1	2	1	1	1	1	1	1	1	1	1	1	2	2	2	1	1	1	1	2	1	2	2	18	0
BA	293135	Teixeira de Freitas	2301202	1	998	1	1	1	1	1	2	1	1	1	1	2	1	1	1	1	1	2	2	2	1	1	1	2	1	1	2	2	20	0
BA	293135	Teixeira de Freitas	2301156	1	998	1	1	2	1	1	2	2	1	1	1	1	1	1	1	1	1	2	2	2	1	1	1	1	1	1	2	2	18	0
BA	293135	Teixeira de Freitas	3639959	1	998	1	1	1	1	1	2	1	1	1	2	1	1	1	1	1	1	2	2	2	1	1	1	1	1	1	2	2	21	0
BA	291535	Itaguaçu da Bahia	2414066	1	998	1	1	1	1	1	2	1	1	1	1	1	1	1	2	1	1	2	2	2	1	1	1	1	1	1	2	2	18	0
BA	293135	Teixeira de Freitas	4032993	1	998	1	1	1	1	1	2	1	1	1	1	1	1	1	1	1	1	2	2	2	2	998	998	998	998	998	998	2	13	0
BA	293135	Teixeira de Freitas	4032918	1	998	1	1	1	1	1	2	1	1	1	1	1	1	1	1	1	1	2	2	2	1	1	1	1	1	1	2	2	22	0
BA	293135	Teixeira de Freitas	3186156	1	998	1	1	1	1	1	2	1	1	1	1	1	1	1	1	1	1	2	2	2	1	1	1	1	1	1	2	2	22	0
BA	291535	Itaguaçu da Bahia	5255589	1	998	1	1	1	1	1	2	1	1	1	1	1	1	1	1	1	1	1	2	2	1	1	1	1	1	1	2	2	20	0
BA	293135	Teixeira de Freitas	2301229	1	998	1	1	1	1	1	2	1	1	1	1	2	1	1	1	1	1	2	2	2	1	1	1	1	1	1	2	2	20	0
BA	293135	Teixeira de Freitas	7726791	1	998	1	1	1	1	1	2	1	1	1	1	1	1	1	1	1	1	2	2	1	1	1	1	1	1	1	2	2	21	0
BA	293135	Teixeira de Freitas	3639967	1	998	1	1	1	1	1	2	1	1	1	1	1	1	1	1	1	1	2	2	2	1	1	1	1	1	1	2	2	22	0
BA	291940	Licínio de Almeida	2483165	1	998	1	1	1	1	1	2	1	1	1	1	1	1	1	1	1	1	2	2	2	1	1	1	1	1	1	2	2	19	0
BA	291200	Ibiassucê	3912051	1	998	1	1	1	1	1	2	1	1	1	1	1	1	1	2	1	1	2	2	1	1	1	1	1	1	1	1	2	20	0
BA	293200	Uauá	6380840	2	6																											2		0
BA	291520	Itagibá	3152227	1	998	1	1	1	1	1	2	1	1	1	1	1	1	1	1	1	1	1	2	1	1	1	1	1	1	1	1	2	23	0
BA	290682	Canudos	2800225	1	998	1	2	998	998	998	998	1	1	1	1	1	1	1	1	1	1	2	2	2	1	1	1	1	2	1	1	2	16	0
BA	290060	Aiquara	4021258	1	998	1	1	1	1	1	2	1	1	1	1	1	1	1	2	1	1	2	2	2	1	1	1	1	1	1	2	2	19	0
BA	291200	Ibiassucê	2412535	1	998	1	1	1	1	1	2	1	1	1	1	1	1	1	2	1	1	2	2	1	1	1	1	2	2	2	2	2	16	0
BA	293200	Uauá	5398002	2	2																											2		0
BA	291940	Licínio de Almeida	2483157	1	998	1	1	1	1	1	2	1	1	1	1	1	1	1	1	1	1	2	2	2	1	1	1	1	1	1	2	2	19	0
BA	290682	Canudos	2800055	1	998	1	1	1	1	1	2	1	1	1	1	1	1	1	2	1	1	2	2	2	1	1	1	1	2	1	2	2	17	0
BA	291940	Licínio de Almeida	2483181	1	998	1	1	1	1	1	2	2	1	1	1	1	1	1	2	1	1	2	2	2	2	998	998	998	998	998	998	2	11	0
BA	291535	Itaguaçu da Bahia	5258413	1	998	1	1	1	1	1	2	2	1	1	1	1	1	1	1	1	2	2	2	2	2	998	998	998	998	998	998	2	11	0
BA	291535	Itaguaçu da Bahia	3034429	1	998	1	1	1	1	1	2	1	1	1	1	2	2	2	1	1	1	2	2	2	2	998	998	998	998	998	998	2	10	0
BA	291840	Juazeiro	2770997	1	998	1	1	1	1	1	2	1	1	1	1	1	1	1	2	1	1	1	2	2	1	1	1	1	1	1	2	2	22	0
BA	291940	Licínio de Almeida	6631789	1	998	1	1	2	1	1	2	1	1	1	1	2	1	1	1	1	1	2	2	2	1	1	1	1	2	1	2	2	16	0
BA	291840	Juazeiro	2770687	1	998	1	1	1	1	1	2	1	1	1	1	1	1	1	1	1	1	2	2	2	1	1	1	2	1	2	2	2	19	0
BA	290475	Buritirama	7581572	1	998	1	1	1	1	1	2	1	2	1	1	2	1	1	1	1	1	1	2	1	1	1	1	1	2	1	2	2	18	0
BA	291940	Licínio de Almeida	5142326	1	998	1	1	1	1	1	2	1	1	1	1	1	1	1	1	1	1	2	2	2	1	1	1	1	1	1	2	2	19	0
BA	292760	Santa Brígida	2511258	1	998	1	1	1	1	1	2	1	1	1	1	1	1	1	1	1	1	2	2	2	1	1	1	1	1	1	1	2	23	0
BA	292760	Santa Brígida	2511231	1	998	1	1	1	1	1	2	1	1	1	1	1	1	1	1	1	1	2	2	2	2	998	998	998	998	998	998	2	13	0
BA	290115	América Dourada	3165841	1	998	1	1	1	1	1	2	1	1	1	1	1	1	1	1	1	1	2	2	2	1	1	1	1	1	1	2	2	19	0
BA	291840	Juazeiro	2597950	1	998	1	1	1	1	1	2	1	1	1	1	1	1	1	1	1	1	2	2	2	1	1	1	1	1	1	2	2	20	0
BA	291840	Juazeiro	3493741	1	998	1	1	1	1	1	2	1	1	1	1	1	1	1	1	1	1	1	2	1	1	1	1	1	1	1	2	2	22	0
BA	290060	Aiquara	3944042	1	998	1	1	1	1	1	2	1	1	1	1	1	1	1	1	1	1	2	2	2	1	1	1	1	1	1	2	2	20	0
BA	292760	Santa Brígida	3049159	1	998	1	1	2	1	1	2	1	1	1	1	2	1	1	1	1	1	2	2	2	1	1	1	1	1	1	2	2	17	0
BA	291810	Jeremoabo	2469855	1	998	1	1	1	1	1	2	1	1	1	1	1	1	1	1	1	1	1	1	1	1	1	1	1	1	1	1	2	26	0
BA	292200	Mucuri	2498367	1	998	1	1	1	1	1	2	1	1	1	1	2	1	1	1	1	1	2	2	2	1	1	1	2	1	1	2	2	19	0
BA	292200	Mucuri	3962172	1	998	1	1	1	1	1	2	1	1	1	1	1	1	1	1	1	1	2	2	2	1	1	1	1	1	1	1	2	23	0
BA	292200	Mucuri	2601842	1	998	1	1	1	1	1	2	1	1	1	1	1	1	1	1	1	1	2	2	2	1	1	1	1	1	1	2	2	19	0
BA	290320	Barreiras	6735169	1	998	1	2	998	998	998	998	1	1	1	1	2	1	1	1	1	1	2	2	2	1	1	1	1	2	1	2	2	14	0
BA	292200	Mucuri	2498405	1	998	1	1	1	1	1	2	1	1	1	1	1	1	1	1	1	1	2	2	2	1	1	1	1	1	1	2	2	19	0
BA	292200	Mucuri	3962075	1	998	1	1	1	1	1	2	1	1	1	1	1	1	1	1	1	1	2	2	2	1	1	1	1	1	1	2	2	22	0
BA	291810	Jeremoabo	2469987	1	998	1	1	1	1	1	2	1	1	1	1	1	1	1	1	1	1	1	1	1	1	1	1	1	1	1	2	2	25	0
BA	290115	América Dourada	3707024	1	998	1	1	1	1	1	2	1	1	1	1	2	1	1	2	1	1	2	2	2	1	1	1	1	1	1	1	2	19	0
BA	291850	Jussara	7123493	1	998	1	2	998	998	998	998	1	1	1	1	1	1	1	2	1	1	2	2	2	1	1	1	1	1	2	2	2	17	0
BA	292200	Mucuri	2506076	1	998	1	1	1	1	1	2	1	1	1	1	1	1	1	1	1	1	2	2	2	1	1	1	1	1	1	2	2	20	0
BA	290115	América Dourada	2305046	1	998	1	1	1	1	1	2	1	1	1	1	1	1	1	2	1	1	2	2	2	1	1	1	1	1	1	1	2	20	0
BA	291390	Ipiaú	6105610	1	998	1	1	1	1	1	2	1	1	1	1	2	1	1	1	1	1	2	2	2	1	1	1	1	1	1	2	2	19	0
BA	292680	Rio do Antônio	2509784	1	998	1	1	1	1	1	2	2	1	1	1	1	1	1	2	1	1	2	2	1	2	998	998	998	998	998	998	2	12	0
BA	290682	Canudos	2800276	1	998	1	1	1	1	1	2	2	1	1	1	1	1	1	2	1	2	2	2	2	2	998	998	998	998	998	998	2	10	0
BA	293077	Sobradinho	3825892	1	998	1	1	1	1	1	2	1	1	1	1	1	1	1	2	1	1	2	2	2	2	998	998	998	998	998	998	2	12	0
BA	291390	Ipiaú	2620510	1	998	1	1	1	1	1	2	1	1	1	1	1	1	1	1	1	1	2	2	2	1	1	1	2	1	1	2	2	18	0
BA	293200	Uauá	2525291	1	998	1	1	1	1	1	2	1	1	1	1	2	1	2	1	1	1	2	2	2	1	1	1	1	2	2	2	2	15	0
BA	291810	Jeremoabo	2483106	1	998	1	1	1	1	1	2	1	1	1	1	1	1	1	1	1	1	1	1	1	1	1	1	1	1	1	2	2	22	0
BA	292680	Rio do Antônio	3834107	1	998	1	1	1	1	1	2	2	1	1	1	1	1	1	1	1	1	2	2	2	2	998	998	998	998	998	998	2	12	0
BA	291390	Ipiaú	4026497	1	998	1	1	2	1	1	2	1	1	1	1	2	1	2	1	1	1	2	2	2	1	1	1	1	1	1	2	2	19	0
BA	291740	Jacaraci	4027671	1	998	1	1	1	1	1	2	1	1	1	1	1	1	1	1	1	1	1	2	1	1	1	1	1	1	1	2	2	23	0
BA	291740	Jacaraci	3452166	1	998	1	1	1	1	1	2	1	1	1	1	1	1	1	1	1	1	1	2	1	1	1	1	1	2	1	1	2	22	0
BA	293200	Uauá	2525267	1	998	1	1	1	1	1	2	1	1	1	1	2	1	1	1	1	1	2	2	2	1	1	1	1	1	2	2	2	17	0
BA	290475	Buritirama	6883710	1	998	1	1	1	1	1	2	1	1	1	1	1	1	1	1	1	1	2	2	1	1	1	1	1	1	1	2	2	20	0
BA	290750	Catu	2388693	1	998	1	1	1	1	1	2	1	1	1	1	1	1	1	1	1	1	2	2	1	1	1	1	1	1	1	1	2	21	0
BA	290475	Buritirama	6883702	1	998	1	1	1	1	1	2	1	1	1	1	1	1	2	1	1	1	2	2	2	2	998	998	998	998	998	998	2	12	0
BA	291840	Juazeiro	2770989	1	998	1	1	1	1	1	2	1	1	1	1	1	1	2	1	1	1	2	2	2	2	998	998	998	998	998	998	2	12	0
BA	291390	Ipiaú	6105629	1	998	1	1	1	1	1	2	1	1	1	1	1	1	1	1	1	1	2	2	2	2	998	998	998	998	998	998	2	13	0
BA	291840	Juazeiro	2770873	1	998	1	2	998	998	998	998	1	1	1	1	1	1	1	1	1	1	1	1	1	1	1	1	1	1	1	2	2	22	0
BA	291840	Juazeiro	2770601	1	998	1	1	1	1	1	2	1	1	1	1	1	1	1	1	1	1	1	1	2	1	1	1	1	2	1	2	2	21	0
BA	292925	São Gabriel	2523175	1	998	1	1	1	1	1	2	2	1	1	1	1	1	1	1	1	1	1	1	1	1	1	1	1	2	1	2	2	22	0
BA	291840	Juazeiro	2770652	1	998	1	1	1	1	1	2	1	1	1	1	1	1	2	1	1	1	2	2	2	1	1	1	1	1	1	2	2	18	0
BA	291390	Ipiaú	4026489	1	998	1	1	1	1	1	2	1	1	1	1	1	1	1	1	1	1	2	2	1	1	1	1	1	1	1	1	2	21	0
BA	291840	Juazeiro	2597810	1	998	1	1	1	1	1	2	1	1	1	1	1	1	1	1	1	1	1	1	1	1	1	1	1	2	2	2	2	22	0
BA	291810	Jeremoabo	2469898	1	998	1	1	1	1	1	2	1	1	1	1	1	1	1	1	1	1	1	2	1	1	1	1	1	1	1	1	2	23	0
BA	291280	Ibirapuã	4026012	1	998	1	1	1	1	1	2	1	1	1	1	1	1	1	1	1	1	2	2	2	1	1	1	1	1	1	2	2	21	0
BA	291890	Lajedão	2674351	1	998	1	1	1	1	1	2	1	1	1	1	1	1	1	1	1	1	2	2	2	1	1	1	1	1	1	2	2	19	0
BA	291890	Lajedão	7450591	1	998	1	1	1	1	1	2	1	1	1	1	1	1	1	1	1	1	2	2	2	1	1	1	1	2	1	1	2	20	0
BA	291740	Jacaraci	4027698	1	998	1	1	1	1	1	2	1	1	1	1	1	1	1	1	1	1	1	2	1	1	1	1	1	1	1	1	2	25	0
BA	291740	Jacaraci	2466678	1	998	1	1	1	1	1	2	1	1	1	1	1	1	1	1	1	1	1	2	1	1	1	1	1	1	1	2	2	24	0
BA	291390	Ipiaú	4026470	1	998	1	1	1	1	1	2	1	1	1	1	1	1	1	1	1	1	2	2	2	1	1	1	2	1	1	1	2	20	0
BA	292925	São Gabriel	5545102	1	998	1	1	1	1	1	2	1	1	1	1	1	1	1	1	1	1	2	2	1	1	1	1	1	2	1	1	2	23	0
BA	290320	Barreiras	3611981	1	998	1	1	1	1	1	2	1	1	1	1	1	1	1	1	1	1	2	2	1	1	1	1	1	1	1	2	2	23	0
BA	292200	Mucuri	7063873	1	998	1	1	1	1	1	2	1	1	1	1	1	1	1	1	1	1	2	2	2	1	1	1	1	1	1	2	2	22	0
BA	292200	Mucuri	2498812	1	998	1	1	1	1	1	2	1	1	1	1	1	1	1	1	1	1	2	2	2	1	1	1	1	1	1	2	2	20	0
BA	292925	São Gabriel	5616301	1	998	1	1	1	1	1	2	1	1	1	1	1	1	1	1	1	1	2	2	2	1	1	1	1	1	1	2	2	19	0
BA	292200	Mucuri	2506009	1	998	1	1	1	1	1	2	1	1	1	1	1	1	1	1	1	1	2	2	2	1	1	1	1	1	1	2	2	20	0
BA	290320	Barreiras	6735215	1	998	1	1	1	1	1	2	1	1	1	1	1	1	1	2	1	1	2	2	2	1	1	1	1	1	1	2	2	18	0
BA	292200	Mucuri	2505991	1	998	1	1	1	1	1	2	1	1	1	1	1	1	1	1	1	1	2	2	2	1	1	1	1	1	1	2	2	20	0
BA	292925	São Gabriel	2523159	1	998	1	1	1	1	1	2	1	1	1	1	1	1	1	1	1	1	1	2	1	1	1	1	1	1	1	2	2	23	0
BA	292180	Mortugaba	2556995	1	998	1	1	1	1	1	2	1	1	1	1	1	1	2	1	1	1	2	2	2	1	1	1	1	2	2	2	2	16	0
BA	291290	Ibirataia	2413108	1	998	1	1	1	1	1	2	1	1	1	1	1	1	1	2	1	1	2	2	2	1	1	1	1	1	1	2	2	19	0
BA	292680	Rio do Antônio	2509768	1	998	1	1	1	1	1	2	1	1	1	1	1	1	1	2	1	1	2	2	2	1	1	1	1	1	2	2	2	17	0
BA	293240	Uibaí	7522320	1	998	1	1	1	1	1	2	1	1	1	1	1	1	1	1	1	1	2	2	2	1	1	1	1	1	1	2	2	20	0
BA	292150	Monte Santo	4028767	1	998	1	1	1	1	1	2	1	1	1	1	1	1	1	1	1	1	2	2	2	1	1	1	2	1	1	2	2	20	0
BA	291810	Jeremoabo	3465020	1	998	1	1	1	1	1	2	1	1	1	1	1	1	1	1	1	1	1	1	1	1	1	1	1	1	1	2	2	24	0
BA	292300	Nova Viçosa	2506297	1	998	1	1	1	1	1	2	1	1	1	1	1	1	1	1	1	1	1	2	2	1	1	1	1	1	1	2	2	21	0
BA	291810	Jeremoabo	2483084	1	998	1	1	1	1	2	2	1	1	1	1	1	1	1	1	1	1	1	1	1	1	1	1	1	1	1	2	2	22	0
BA	292300	Nova Viçosa	2506300	1	998	1	1	1	1	1	2	1	1	1	1	1	1	1	1	1	1	2	2	2	1	1	1	1	1	1	2	2	20	0
BA	292420	Pedro Alexandre	2508575	2	6																											2		0
BA	291390	Ipiaú	4026543	1	998	1	1	1	1	1	2	1	1	1	1	1	1	1	1	1	1	2	2	2	1	1	1	1	1	1	2	2	19	0
BA	292300	Nova Viçosa	6932002	1	998	1	1	1	1	1	2	1	1	1	1	1	1	1	1	1	1	1	2	1	1	1	1	1	1	1	2	2	22	0
BA	292180	Mortugaba	2557010	1	998	1	1	1	1	1	2	2	1	1	1	1	1	1	1	1	1	2	2	2	1	1	1	1	2	1	2	2	17	0
BA	292180	Mortugaba	2557002	1	998	1	1	1	1	1	2	2	1	1	1	1	1	1	1	1	1	2	2	2	2	998	998	998	998	998	998	2	12	0
BA	291740	Jacaraci	2466708	1	998	1	1	1	1	1	2	1	1	1	1	1	1	1	1	1	1	1	1	1	1	1	1	1	1	1	1	2	26	0
BA	291740	Jacaraci	2466686	1	998	1	1	1	1	1	2	1	1	1	1	1	1	1	1	1	1	1	1	1	1	1	1	1	2	1	1	2	25	0
BA	292925	São Gabriel	6653243	1	998	1	1	1	1	2	2	1	1	1	1	1	1	1	1	1	1	2	1	1	1	1	1	1	1	1	2	2	23	0
BA	291240	Ibipeba	2412489	1	998	1	1	1	1	1	2	1	1	1	1	2	2	1	2	1	1	2	2	2	1	1	1	1	1	1	2	2	16	0
BA	292300	Nova Viçosa	2506440	1	998	1	1	1	1	1	2	1	1	1	1	1	1	1	1	1	1	1	1	1	1	1	1	1	1	1	2	2	22	0
BA	292300	Nova Viçosa	5965012	1	998	1	1	1	1	1	2	1	1	1	1	2	1	1	1	1	1	2	2	2	1	1	1	2	1	1	2	2	18	0
BA	292300	Nova Viçosa	2506262	1	998	1	1	1	1	1	2	1	1	1	1	1	1	1	1	1	1	1	1	1	1	1	1	1	1	1	2	2	22	0
BA	292150	Monte Santo	6014577	2	1																											2		0
BA	292680	Rio do Antônio	2509776	1	998	1	1	1	1	1	2	1	1	1	1	1	1	1	1	1	1	2	2	2	1	1	1	1	1	1	1	2	20	0
BA	292620	Riachão das Neves	5694329	1	998	1	1	1	1	1	2	1	1	1	1	1	1	2	2	1	1	2	2	1	1	1	1	1	1	1	2	2	18	0
BA	291240	Ibipeba	4025970	1	998	1	1	1	1	1	2	1	1	1	1	1	1	1	2	1	1	1	2	2	1	1	1	1	1	1	2	2	22	0
BA	291240	Ibipeba	5523745	1	998	1	1	1	1	1	2	1	1	1	1	1	1	1	1	1	1	1	1	1	1	1	1	1	1	1	2	2	23	0
BA	292620	Riachão das Neves	7244029	1	998	1	2	998	998	998	998	1	1	1	1	1	1	1	2	1	1	2	2	2	1	1	1	1	2	1	2	2	14	0
BA	291280	Ibirapuã	3396592	1	998	1	1	1	1	1	2	1	1	1	1	1	1	1	1	1	1	2	1	1	1	1	1	1	1	1	2	2	21	0
BA	291280	Ibirapuã	3357155	1	998	1	1	1	1	1	2	1	1	1	1	1	1	1	1	1	1	1	1	1	1	1	1	1	1	1	1	2	26	0
BA	291600	Itanhém	3396584	1	998	1	1	1	1	1	2	1	1	1	1	2	1	1	1	1	1	2	2	2	1	1	1	1	1	1	2	2	18	0
BA	291840	Juazeiro	5921686	1	998	1	1	1	1	1	2	1	1	1	1	1	1	2	1	1	1	1	2	2	1	1	1	2	2	2	2	2	17	0
BA	291840	Juazeiro	5103827	1	998	1	1	1	1	1	2	1	1	1	1	1	1	1	1	1	1	1	1	1	1	1	1	1	1	1	1	2	26	0
BA	291290	Ibirataia	6817734	1	998	1	1	1	1	1	2	1	1	1	1	1	1	1	1	1	1	2	2	2	1	1	1	1	1	1	2	2	22	0
BA	291840	Juazeiro	2597926	1	998	1	1	1	1	1	2	1	1	1	1	1	1	2	1	1	1	1	2	2	1	1	1	2	1	1	2	2	21	0
BA	291840	Juazeiro	2770954	1	998	1	1	1	1	1	2	1	1	1	1	1	1	1	1	1	1	1	2	2	1	1	1	1	1	1	2	2	21	0
BA	291840	Juazeiro	2597888	1	998	1	1	1	1	1	2	1	1	1	1	1	1	1	1	1	1	1	2	1	1	1	1	1	1	1	2	2	23	0
BA	291290	Ibirataia	2413094	1	998	1	1	1	1	1	2	1	1	1	1	1	1	1	1	1	1	2	2	2	2	998	998	998	998	998	998	2	13	0
BA	292620	Riachão das Neves	6711456	1	998	1	1	1	1	1	2	1	1	1	1	2	1	1	1	1	1	2	2	1	1	1	1	1	1	1	2	2	20	0
BA	292150	Monte Santo	5995000	1	998	1	1	1	1	1	2	1	1	1	1	1	1	1	1	1	1	2	2	2	1	1	1	1	2	1	2	2	19	0
BA	292180	Mortugaba	2556987	1	998	1	2	998	998	998	998	1	1	1	1	1	1	1	1	1	1	2	2	2	1	1	1	1	2	2	2	2	14	0
BA	291240	Ibipeba	3177831	1	998	1	1	1	1	1	2	1	1	1	1	1	1	1	2	1	1	2	2	1	1	1	1	1	1	1	2	2	22	0
BA	290115	América Dourada	2305038	1	998	1	1	1	1	1	2	1	1	1	1	1	1	1	1	1	1	1	1	2	1	1	1	1	2	1	2	2	20	0
BA	292180	Mortugaba	3035514	1	998	2	1	1	1	1	2	1	1	1	1	1	1	1	1	1	1	2	2	2	1	1	1	1	1	2	1	2	20	0
BA	291830	Jitaúna	2771209	1	998	1	1	1	1	1	2	1	1	1	1	1	1	1	1	1	1	2	2	2	1	1	1	1	1	1	2	2	22	0
BA	293240	Uibaí	3428443	1	998	1	1	1	1	1	2	1	1	1	1	1	1	1	1	1	1	2	2	2	1	1	1	1	2	1	2	2	18	0
BA	292150	Monte Santo	5994993	1	998	1	1	1	1	1	2	2	1	1	1	1	1	1	2	1	1	2	2	2	1	1	1	1	1	1	2	2	19	0
BA	292150	Monte Santo	2822571	2	4																											2		0
BA	292150	Monte Santo	4028767	2	4																											2		0
BA	291165	Guajeru	3498212	1	998	1	2	998	998	998	998	1	1	1	1	1	1	1	2	1	1	2	2	2	1	1	1	1	1	1	2	2	15	0
BA	290270	Barra	5496284	1	998	1	1	2	1	1	2	2	1	1	1	1	1	1	2	1	1	2	2	2	2	998	998	998	998	998	998	2	10	0
BA	291290	Ibirataia	7217676	1	998	1	1	1	1	1	2	1	1	1	1	2	2	1	1	1	1	2	2	2	1	1	1	2	2	1	1	2	17	0
BA	292620	Riachão das Neves	5697115	1	998	1	1	1	1	1	2	1	1	1	1	1	1	1	1	1	1	2	1	1	1	1	1	1	1	1	2	2	22	0
BA	291165	Guajeru	3498190	1	998	1	1	1	1	1	2	1	1	1	1	2	1	1	1	1	1	2	2	1	1	1	1	1	1	1	2	2	22	0
BA	290870	Condeúba	4024737	1	998	1	1	1	1	1	2	1	1	1	1	1	1	1	1	1	1	2	2	2	1	1	1	1	1	1	2	2	19	0
BA	292150	Monte Santo	4028805	2	4																											2		0
BA	290870	Condeúba	4024702	1	998	1	2	998	998	998	998	1	1	1	1	1	1	1	2	1	1	2	2	2	1	1	1	1	1	1	1	2	16	0
BA	292150	Monte Santo	4028805	1	998	1	1	1	1	1	2	1	1	1	1	1	1	1	1	1	1	2	2	1	1	1	1	1	1	1	2	2	20	0
BA	290870	Condeúba	4024710	1	998	1	1	1	1	1	2	1	1	1	1	1	1	1	1	1	1	2	2	2	1	1	1	1	2	1	1	2	19	0
BA	291840	Juazeiro	2770636	1	998	1	1	1	1	1	2	1	1	1	1	1	1	1	1	1	1	2	2	2	1	1	1	1	2	1	2	2	21	0
BA	291840	Juazeiro	2770636	1	998	1	1	1	1	1	2	2	1	1	1	2	1	2	2	1	1	2	2	2	1	1	1	1	2	1	1	2	17	0
BA	291915	Lapão	2483564	1	998	1	1	1	1	1	2	1	1	1	1	2	1	1	1	1	1	2	2	2	1	1	1	1	2	1	2	2	18	0
BA	291915	Lapão	3476235	1	998	1	1	1	1	1	2	1	1	1	1	1	1	1	1	1	1	2	2	2	1	1	1	1	1	1	2	2	22	0
BA	290920	Coronel João Sá	2626942	1	998	1	1	1	1	1	2	1	1	1	1	1	1	1	1	1	1	1	1	1	1	1	1	1	1	2	2	2	22	0
BA	290920	Coronel João Sá	5305470	1	998	1	1	1	1	1	2	1	1	1	1	1	1	1	1	1	1	2	2	2	1	1	1	1	2	1	2	2	19	0
BA	291915	Lapão	7112440	1	998	1	1	1	1	1	2	1	1	1	1	2	1	1	1	1	1	2	2	2	1	1	1	1	1	1	2	2	19	0
BA	291840	Juazeiro	5887046	1	998	1	1	1	1	1	2	1	1	1	1	1	1	1	1	1	1	1	2	1	1	1	1	1	1	1	2	2	24	0
BA	291600	Itanhém	2414503	1	998	1	1	1	1	1	2	1	1	1	1	1	1	1	1	1	1	2	2	2	1	1	1	2	1	1	2	2	18	0
BA	291600	Itanhém	3396541	1	998	1	2	998	998	998	998	1	1	1	1	1	1	1	1	1	1	2	2	2	1	1	1	1	1	1	2	2	16	0
BA	291915	Lapão	2483645	1	998	1	1	1	1	1	2	1	1	1	1	1	1	1	1	1	1	1	2	1	1	1	1	1	1	1	2	2	22	0
BA	292420	Pedro Alexandre	2508559	1	998	2	1	1	1	1	2	2	2	1	1	1	1	1	2	2	2	2	2	2	1	2	1	2	1	2	2	2	11	0
BA	290920	Coronel João Sá	2389355	1	998	1	1	1	1	2	2	1	1	1	1	1	1	1	1	1	1	1	1	1	1	1	1	1	2	1	2	2	21	0
BA	291165	Guajeru	3498204	1	998	1	1	1	1	1	2	1	1	1	1	2	1	1	2	1	1	2	2	1	1	1	1	1	1	2	2	2	17	0
BA	292925	São Gabriel	5067855	1	998	1	1	1	1	1	2	1	1	1	1	1	1	1	1	1	1	1	2	1	1	1	1	1	2	1	2	2	20	0
BA	291830	Jitaúna	5110084	1	998	1	1	1	1	1	2	1	1	1	1	1	1	1	1	1	1	2	2	2	1	1	2	1	1	1	1	2	22	0
BA	291830	Jitaúna	2601877	1	998	1	1	1	1	1	2	2	1	1	1	1	1	1	1	1	1	2	2	2	1	1	1	1	1	1	2	2	19	0
BA	292420	Pedro Alexandre	2508591	2	7																											2		0
BA	291840	Juazeiro	5460530	1	998	1	1	1	1	1	2	1	1	1	1	1	1	1	1	1	1	1	2	2	1	1	1	1	1	1	2	2	23	0
BA	291290	Ibirataia	6949037	1	998	1	1	2	1	1	2	2	1	1	1	1	1	1	2	1	1	2	2	2	1	1	1	1	1	2	2	2	16	0
BA	292300	Nova Viçosa	2505916	1	998	1	1	1	1	1	2	1	1	1	1	1	1	1	1	1	1	1	2	1	1	1	1	1	1	1	2	2	24	0
BA	292300	Nova Viçosa	2506289	1	998	1	1	1	1	2	2	1	1	1	1	1	1	1	1	1	1	1	2	1	1	1	1	1	1	1	2	2	23	0
BA	292300	Nova Viçosa	2506319	1	998	1	1	1	1	1	2	1	1	1	1	1	1	1	1	1	1	1	2	1	1	1	1	1	1	1	1	2	23	0
BA	292300	Nova Viçosa	2506270	1	998	1	1	1	1	1	2	1	1	1	1	1	1	1	1	1	1	2	2	2	1	1	1	1	1	1	2	2	22	0
BA	292300	Nova Viçosa	3001687	1	998	1	1	1	1	1	2	1	1	1	1	1	1	1	1	1	1	2	2	2	1	1	1	1	1	1	2	2	20	0
BA	292150	Monte Santo	4028805	2	7																											2		0
BA	291290	Ibirataia	2601818	1	998	1	1	1	1	1	2	1	1	1	1	1	1	1	1	1	1	2	2	2	1	1	1	1	1	1	2	2	22	0
BA	290900	Cordeiros	3519929	1	998	1	2	998	998	998	998	1	1	1	1	1	1	1	1	1	1	2	2	2	2	998	998	998	998	998	998	2	10	0
BA	291800	Jequié	3649229	1	998	1	1	2	1	1	2	1	1	1	1	1	1	1	2	1	1	2	2	2	1	1	1	1	1	1	2	2	17	0
BA	292150	Monte Santo	6000606	1	998	1	1	1	1	1	2	2	1	1	1	1	2	2	1	1	2	2	2	2	1	1	1	1	1	1	2	2	15	0
BA	292150	Monte Santo	2822563	1	998	1	1	1	1	1	2	1	1	1	1	1	1	1	1	1	1	2	2	2	1	1	1	1	1	1	2	2	20	0
BA	291830	Jitaúna	2771152	1	998	1	1	1	1	1	2	1	1	1	1	1	1	1	1	1	1	2	2	2	1	1	1	1	1	1	1	2	23	0
BA	291840	Juazeiro	2824981	1	998	1	1	1	1	1	2	2	1	1	1	2	1	1	2	1	1	1	2	2	1	1	1	1	2	1	2	2	17	0
BA	290620	Canarana	5298938	1	998	1	1	1	1	1	2	2	1	1	1	1	1	1	1	1	2	2	2	1	1	1	1	1	1	1	2	2	18	0
BA	291830	Jitaúna	2602318	1	998	1	1	1	1	1	2	1	1	1	1	1	1	1	1	1	1	2	2	2	1	1	1	1	1	1	2	2	20	0
BA	292150	Monte Santo	6014593	2	6																											2		0
BA	290690	Caravelas	5104769	1	998	1	1	1	1	1	2	1	1	1	1	2	1	1	1	1	1	2	2	2	1	1	1	1	1	1	1	2	19	0
BA	291840	Juazeiro	2825007	1	998	1	1	1	1	1	2	1	1	1	1	1	1	1	1	1	1	2	2	2	1	1	1	1	2	1	2	2	18	0
BA	291915	Lapão	7324774	1	998	1	1	1	1	1	2	1	1	1	1	1	1	1	1	1	1	1	2	1	1	1	1	2	1	1	1	2	24	0
BA	293240	Uibaí	4033264	1	998	1	1	1	1	1	2	1	1	1	1	1	1	1	1	1	1	2	2	2	1	1	1	1	1	2	2	2	18	0
BA	291840	Juazeiro	2770903	1	998	1	2	998	998	998	998	1	1	1	1	1	1	1	1	1	1	2	2	1	1	1	1	2	2	2	2	2	17	0
BA	293240	Uibaí	5479924	1	998	1	1	1	1	1	2	1	1	1	1	1	1	1	2	1	1	2	2	2	1	1	1	1	1	2	2	2	20	0
BA	292620	Riachão das Neves	6711472	1	998	1	1	1	1	1	2	1	1	1	1	1	1	1	1	1	1	2	2	2	1	1	1	1	1	1	1	2	22	0
BA	291800	Jequié	2569019	1	998	1	1	1	1	1	2	1	1	1	1	1	1	1	1	1	1	2	2	2	1	1	1	1	2	1	1	2	20	0
BA	293240	Uibaí	5479916	1	998	1	1	1	1	1	2	1	1	1	1	1	1	1	1	1	1	2	2	2	1	1	1	1	2	1	2	2	21	0
BA	290270	Barra	5458773	1	998	1	1	1	1	1	2	1	1	1	1	1	1	2	1	1	1	1	2	2	1	1	1	1	2	2	2	2	17	0
BA	290870	Condeúba	4024729	1	998	1	1	1	1	1	2	1	1	1	1	1	1	2	1	1	1	2	2	2	1	1	1	1	1	1	1	2	20	0
BA	290690	Caravelas	2804956	1	998	1	1	1	1	1	2	1	1	1	1	1	1	1	1	1	1	2	2	2	1	1	1	1	1	1	1	2	21	0
BA	290900	Cordeiros	6439934	1	998	1	2	998	998	998	998	1	1	1	1	1	1	2	1	1	1	2	2	2	1	1	1	1	2	1	2	2	14	0
BA	290870	Condeúba	3522547	1	998	1	1	2	1	1	2	1	1	1	1	1	1	1	1	1	1	2	2	2	1	1	1	1	1	1	2	2	18	0
BA	290690	Caravelas	2804964	1	998	1	1	1	1	1	2	1	1	1	1	1	1	1	1	1	1	2	2	2	1	1	1	1	1	1	2	2	20	0
BA	292620	Riachão das Neves	7193645	2	6																											2		0
BA	292620	Riachão das Neves	4030389	1	998	1	1	1	1	1	2	2	1	1	1	1	1	1	1	1	1	2	2	2	1	1	1	1	1	1	2	2	19	0
BA	291840	Juazeiro	2597969	1	998	1	1	1	1	1	2	1	1	1	1	1	1	1	1	1	1	1	1	1	1	1	1	1	1	1	2	2	25	0
BA	290270	Barra	5711304	1	998	1	1	1	1	1	2	1	1	1	1	1	1	1	2	1	1	2	2	2	1	1	1	1	2	2	2	2	16	0
BA	290270	Barra	3911195	1	998	1	1	2	1	1	2	2	1	1	1	2	1	1	2	1	1	2	2	2	1	1	1	1	1	1	2	2	15	0
BA	290900	Cordeiros	3519902	1	998	1	1	1	1	1	2	1	1	1	1	2	2	1	1	1	1	2	2	2	1	1	1	1	2	1	2	2	16	0
BA	290690	Caravelas	2804999	1	998	1	1	1	1	1	2	1	1	1	1	1	1	1	1	1	1	2	2	2	1	1	1	1	1	1	1	2	21	0
BA	290690	Caravelas	2804980	1	998	1	1	1	1	1	2	1	1	1	1	1	1	1	1	1	1	2	2	2	1	1	1	1	1	1	1	2	21	0
BA	291600	Itanhém	6974546	1	998	1	1	2	1	1	2	1	1	1	1	1	1	2	1	1	1	2	2	2	1	1	1	1	2	1	2	2	16	0
BA	291600	Itanhém	3396568	1	998	1	1	1	1	1	2	1	1	1	1	1	1	2	1	1	1	2	2	2	1	1	1	1	1	1	2	2	19	0
BA	291600	Itanhém	2414481	1	998	1	1	1	1	1	2	1	1	1	1	1	1	2	1	1	1	2	2	2	1	1	1	1	1	1	2	2	19	0
BA	291600	Itanhém	6766633	1	998	1	1	1	1	1	2	1	1	1	1	2	1	2	1	1	1	2	2	2	2	998	998	998	998	998	998	2	11	0
BA	291840	Juazeiro	2598000	1	998	1	1	1	1	1	2	1	1	1	1	1	1	1	1	1	1	2	2	2	1	1	1	1	1	1	2	2	19	0
BA	293135	Teixeira de Freitas	2301180	2	6																											2		0
BA	293135	Teixeira de Freitas	2301199	2	6																											2		0
BA	291840	Juazeiro	3493733	1	998	1	1	1	1	1	2	1	1	1	1	1	1	1	1	1	1	2	1	1	1	1	1	1	1	1	2	2	22	0
BA	292620	Riachão das Neves	4030397	1	998	1	1	1	1	1	2	1	1	1	1	1	1	1	2	1	1	2	2	2	1	1	1	1	2	1	1	2	18	0
BA	293135	Teixeira de Freitas	2301210	2	6																											2		0
BA	291165	Guajeru	3557006	1	998	1	1	1	1	1	2	1	1	1	1	2	1	2	2	1	1	2	2	2	1	1	1	1	1	1	2	2	16	0
BA	291800	Jequié	5475902	1	998	1	1	1	1	1	2	1	1	1	1	1	1	2	1	1	1	2	2	2	1	1	1	1	1	1	2	2	21	0
BA	291800	Jequié	2400782	1	998	1	1	1	1	1	2	1	1	1	1	2	1	2	1	1	1	2	2	2	1	1	1	1	1	1	2	2	18	0
BA	292560	Presidente Dutra	7537174	1	998	1	1	1	1	1	2	1	1	1	1	1	1	1	1	1	1	2	2	2	1	2	2	2	1	1	2	2	16	0
BA	291070	Euclides da Cunha	2401312	2	6																											2		0
BA	292030	Malhada de Pedras	3447901	1	998	1	1	1	1	1	2	2	1	1	1	1	1	1	1	1	1	2	2	2	1	1	1	1	1	1	2	2	18	0
BA	290690	Caravelas	2804972	1	998	1	1	1	1	1	2	1	1	1	1	1	1	1	1	1	1	2	2	2	1	1	1	1	2	1	1	2	20	0
BA	292570	Presidente Jânio Quadros	6712800	1	998	1	1	1	1	1	2	1	1	1	1	1	1	1	1	1	1	1	1	1	1	1	1	1	1	1	2	2	25	0
BA	291840	Juazeiro	2598000	1	998	1	1	1	1	1	2	1	1	1	1	2	1	1	1	1	1	2	2	2	1	1	1	1	2	1	2	2	18	0
BA	291840	Juazeiro	2598000	1	998	1	1	1	1	1	2	1	1	1	1	1	1	1	1	1	1	1	2	1	1	1	1	1	1	2	2	2	20	0
BA	291840	Juazeiro	5460565	1	998	1	1	1	1	1	2	1	1	1	1	1	1	2	1	1	1	1	2	1	2	998	998	998	998	998	998	2	14	0
BA	291840	Juazeiro	3220265	1	998	1	1	1	1	1	2	1	1	1	1	1	1	1	1	1	1	1	1	1	1	1	1	1	1	1	2	2	23	0
BA	291800	Jequié	2400782	2	6																											2		0
BA	291800	Jequié	5475902	2	6																											2		0
BA	291840	Juazeiro	2770717	1	998	1	2	998	998	998	998	1	1	1	1	1	1	2	1	1	1	1	2	2	1	1	1	2	2	1	2	2	15	0
BA	290080	Alcobaça	2772574	1	998	1	1	1	1	1	2	1	1	1	1	1	1	1	1	1	1	2	2	2	1	1	2	2	1	1	2	2	20	0
BA	292560	Presidente Dutra	2509660	1	998	1	1	1	1	1	2	1	1	1	1	1	1	1	1	1	1	2	2	2	1	1	1	1	1	1	2	2	20	0
BA	290620	Canarana	2387298	1	998	1	1	1	1	1	2	2	1	1	1	2	1	1	2	1	2	2	2	2	1	1	2	2	2	1	1	2	16	0
BA	290690	Caravelas	3499014	1	998	1	1	1	1	1	2	1	1	1	1	1	1	1	1	1	1	2	2	2	1	1	1	1	1	1	1	2	22	0
BA	291800	Jequié	3560473	1	998	1	1	1	1	1	2	2	1	1	1	2	1	1	1	1	1	2	2	2	1	1	1	1	2	1	2	2	16	0
BA	291800	Jequié	3560473	2	6																											2		0
BA	291840	Juazeiro	2598027	1	998	1	1	1	1	1	2	1	1	1	1	1	1	1	1	1	1	1	2	2	1	1	1	1	1	1	2	2	21	0
BA	290080	Alcobaça	2772582	1	998	1	1	1	1	1	2	1	1	1	1	1	1	1	1	1	1	2	2	2	1	1	1	1	1	1	2	2	20	0
BA	292890	São Desidério	6904157	1	998	1	1	1	1	1	2	2	1	1	1	1	1	2	1	1	1	2	2	2	1	1	1	1	1	1	1	2	19	0
BA	293325	Vereda	2526204	1	998	1	1	1	1	1	2	1	1	1	1	1	1	2	1	1	1	2	2	1	1	1	1	1	1	1	2	2	20	0
BA	290690	Caravelas	2804948	1	998	1	1	1	1	1	2	1	1	1	1	1	1	1	1	1	1	2	2	2	1	1	1	1	1	1	1	2	21	0
BA	292890	São Desidério	5446775	1	998	1	1	1	1	1	2	1	1	1	1	1	1	2	2	1	1	2	2	1	1	1	1	1	2	1	2	2	20	0
BA	292570	Presidente Jânio Quadros	4030214	1	998	1	1	1	1	1	2	1	1	1	1	1	1	1	2	1	1	1	1	1	1	1	1	1	1	1	2	2	22	0
BA	293325	Vereda	2526182	1	998	1	1	1	1	1	2	1	1	1	1	2	1	2	1	1	1	2	2	2	1	1	1	1	1	1	2	2	17	0
BA	292890	São Desidério	4032047	1	998	1	1	1	1	1	2	1	1	1	1	1	1	2	1	1	1	2	2	2	1	1	1	1	1	1	2	2	18	0
BA	293325	Vereda	2525666	1	998	1	1	1	1	1	2	1	1	1	1	1	1	1	1	1	1	2	2	2	1	1	1	1	1	1	2	2	20	0
BA	292570	Presidente Jânio Quadros	3882861	1	998	1	1	1	1	1	2	1	1	1	1	1	1	1	2	1	1	1	1	2	1	1	1	1	1	1	2	2	21	0
BA	293076	Sítio do Quinto	4032802	1	998	1	1	1	1	1	2	1	1	1	1	1	1	1	2	1	1	2	2	2	1	1	1	2	2	1	1	2	18	0
BA	292570	Presidente Jânio Quadros	3447529	1	998	1	1	1	1	1	2	1	1	1	1	2	1	1	1	1	1	1	1	1	1	1	1	1	1	1	2	2	24	0
BA	292160	Morpará	3320952	2	3																											2		0
BA	292160	Morpará	3320944	1	998	1	1	1	1	1	2	1	1	1	1	1	2	2	1	1	1	2	2	2	1	1	1	1	1	1	2	2	17	0
BA	292570	Presidente Jânio Quadros	3447510	1	998	1	2	998	998	998	998	1	1	1	1	1	1	1	2	1	1	1	1	1	2	998	998	998	998	998	998	2	12	0
BA	292305	Novo Triunfo	2507609	1	998	1	1	1	1	1	2	2	1	1	1	1	2	2	2	2	2	2	2	2	1	1	1	1	1	1	2	2	13	0
BA	292570	Presidente Jânio Quadros	4030206	1	998	1	1	1	1	1	2	1	1	1	1	1	1	1	1	1	1	1	1	1	1	1	1	1	1	1	2	2	25	0
BA	291410	Ipupiara	4026659	1	998	1	1	1	1	1	2	1	1	1	1	2	1	1	2	1	1	2	2	2	1	1	1	1	1	1	2	2	17	0
BA	292030	Malhada de Pedras	2493748	1	998	1	1	1	1	1	2	2	1	1	1	1	1	1	2	1	1	2	2	2	1	1	1	2	2	2	2	2	14	0
BA	291800	Jequié	2400413	1	998	1	1	1	1	1	2	1	1	1	1	2	1	1	1	1	1	2	2	2	1	1	1	1	1	1	2	2	18	0
BA	292470	Piripá	4029860	1	998	1	1	1	1	1	2	1	1	1	1	1	1	1	1	1	1	1	2	2	1	1	1	2	1	2	1	2	19	0
BA	292560	Presidente Dutra	2509083	1	998	1	1	1	1	1	2	1	1	1	1	1	1	2	1	1	1	2	2	2	1	1	1	1	1	1	2	2	19	0
BA	292560	Presidente Dutra	5832020	1	998	1	1	1	1	1	2	1	1	1	1	1	1	1	1	1	1	2	2	1	1	1	1	1	1	1	2	2	21	0
BA	292560	Presidente Dutra	6925766	1	998	1	1	1	1	1	2	1	1	1	1	1	1	1	1	1	1	2	2	2	1	1	1	1	1	1	2	2	19	0
BA	291840	Juazeiro	5881617	1	998	1	1	1	1	1	2	1	1	1	1	1	1	1	1	1	1	1	1	1	1	1	1	1	1	1	1	2	26	0
BA	291800	Jequié	6135498	1	998	1	1	1	1	1	2	1	1	1	1	1	1	1	1	1	1	2	2	2	1	1	1	1	1	1	2	2	20	0
BA	292560	Presidente Dutra	5903793	1	998	1	1	1	1	1	2	1	1	1	1	1	1	1	1	1	1	2	2	2	1	1	1	1	1	1	2	2	22	0
BA	291840	Juazeiro	2598051	1	998	1	1	1	1	1	2	1	1	1	1	1	1	1	1	1	1	1	1	1	1	1	1	1	1	1	2	2	23	0
BA	291840	Juazeiro	2597942	1	998	1	1	1	1	1	2	1	1	1	1	1	1	2	1	1	1	1	2	1	1	1	1	1	2	1	2	2	20	0
BA	291840	Juazeiro	2770660	1	998	1	1	1	1	1	2	1	1	1	1	1	1	1	1	1	1	2	2	1	1	1	1	1	1	1	2	2	20	0
BA	291800	Jequié	7296304	1	998	1	1	1	1	1	2	1	1	1	1	1	1	1	2	1	1	2	2	2	1	1	1	1	1	1	2	2	18	0
BA	291800	Jequié	2400448	1	998	1	1	1	1	1	2	1	1	1	1	1	1	1	2	1	1	2	2	2	1	1	1	1	1	1	2	2	20	0
BA	291840	Juazeiro	5460549	1	998	1	1	1	1	1	2	1	1	1	1	1	1	1	1	1	1	1	2	1	1	1	1	1	1	1	2	2	22	0
BA	292110	Medeiros Neto	2672944	1	998	1	1	1	1	1	2	1	1	1	1	1	1	1	1	1	1	2	2	2	1	1	1	1	1	1	2	2	20	0
BA	291840	Juazeiro	2598043	1	998	1	1	1	1	1	2	1	1	1	1	1	1	1	2	1	1	2	2	2	1	1	1	2	2	2	2	2	15	0
BA	290265	Banzaê	3497011	1	998	1	1	1	1	1	2	1	1	1	1	2	1	1	1	1	1	2	2	2	1	1	1	1	1	1	2	2	21	0
BA	292110	Medeiros Neto	2389169	1	998	1	1	1	1	1	2	1	1	1	1	2	1	1	1	1	1	2	2	2	1	1	1	1	1	1	2	2	18	0
BA	290250	Baianópolis	5306612	1	998	1	1	1	1	1	2	1	1	1	1	1	1	1	1	1	1	2	2	2	1	1	1	1	2	1	2	2	18	0
BA	290080	Alcobaça	2304414	1	998	1	1	1	1	1	2	1	1	1	1	1	1	1	1	1	1	2	2	2	1	1	1	1	1	1	2	2	20	0
BA	290080	Alcobaça	2304449	1	998	1	1	1	1	1	2	1	1	1	1	1	1	1	1	1	1	2	2	2	1	1	1	1	1	1	2	2	20	0
BA	291410	Ipupiara	4026667	1	998	1	1	1	1	1	2	1	1	1	1	1	1	1	1	1	1	2	2	1	1	1	1	1	1	1	2	2	20	0
BA	291800	Jequié	5475929	1	998	1	1	1	1	1	2	1	1	1	1	1	1	1	1	1	1	2	2	2	1	1	1	1	1	1	2	2	20	0
BA	290250	Baianópolis	5306663	1	998	1	1	1	1	1	2	1	1	1	1	1	1	1	1	1	1	2	2	2	1	1	1	1	2	1	2	2	19	0
BA	291840	Juazeiro	3734137	1	998	1	1	1	1	1	2	1	1	1	1	1	1	1	1	1	1	2	2	2	1	1	1	1	2	1	2	2	19	0
BA	290080	Alcobaça	2304457	1	998	1	1	1	1	1	2	1	1	1	1	1	1	1	1	1	1	2	2	2	1	1	1	1	2	1	2	2	19	0
BA	290080	Alcobaça	2304872	1	998	1	1	1	1	1	2	1	1	1	1	1	1	1	1	1	1	2	2	1	1	1	1	1	1	1	2	2	21	0
BA	292470	Piripá	3823148	1	998	1	1	1	1	1	2	1	1	1	1	1	1	1	2	1	1	2	2	2	1	1	1	1	2	1	2	2	18	0
BA	290265	Banzaê	3578801	1	998	1	1	1	1	1	2	1	1	1	1	2	1	1	1	1	1	2	2	2	1	1	1	1	1	1	2	2	21	0
BA	290265	Banzaê	3057321	1	998	1	1	1	1	1	2	1	1	1	1	1	1	1	1	1	1	2	2	2	1	1	1	1	1	1	2	2	22	0
BA	291800	Jequié	5475929	2	1																											2		0
BA	290080	Alcobaça	2304465	1	998	1	1	1	1	1	2	2	1	1	1	1	1	1	1	1	1	2	2	2	1	1	1	1	1	1	2	2	19	0
BA	290080	Alcobaça	2304864	1	998	1	1	1	1	1	2	1	1	1	1	1	1	1	1	1	1	2	2	2	1	1	1	2	1	1	2	2	21	0
BA	291000	Dário Meira	2401002	1	998	1	1	1	1	1	2	1	1	1	1	1	1	1	1	1	2	2	2	2	2	998	998	998	998	998	998	2	12	0
BA	291070	Euclides da Cunha	2401355	2	3																											2		0
BA	291800	Jequié	3502856	1	998	1	1	1	1	1	2	1	1	1	1	1	1	2	1	1	1	2	2	2	1	1	1	1	1	1	2	2	19	0
BA	291070	Euclides da Cunha	7096267	1	998	1	1	1	1	1	2	1	1	1	1	1	1	1	1	1	1	2	2	2	1	1	1	1	2	2	1	2	18	0
BA	290460	Brumado	2771993	1	998	1	1	1	1	1	2	1	1	1	1	1	1	2	1	1	1	2	2	2	1	1	1	1	1	1	2	2	19	0
BA	291840	Juazeiro	2597918	1	998	1	1	1	1	1	2	1	1	1	1	2	1	1	1	1	1	1	1	1	2	998	998	998	998	998	998	2	15	0
BA	291800	Jequié	2400545	1	998	1	1	2	1	1	2	1	1	1	1	2	1	2	2	1	1	2	2	2	1	1	1	1	1	1	2	2	15	0
BA	291995	Maetinga	3357449	1	998	1	1	1	1	1	2	1	1	1	1	1	1	1	1	1	1	2	2	2	1	1	1	1	1	1	1	2	23	0
BA	291310	Ibititá	6643604	1	998	1	2	998	998	998	998	1	1	1	1	1	1	1	1	1	1	2	2	2	1	1	1	1	1	1	2	2	17	0
BA	292110	Medeiros Neto	3442403	1	998	1	1	1	1	1	2	1	1	1	1	1	1	1	1	1	1	2	2	2	1	1	1	1	1	1	2	2	19	0
BA	291070	Euclides da Cunha	7096275	1	998	1	1	1	1	1	2	1	1	1	1	2	1	2	1	1	1	2	2	2	2	998	998	998	998	998	998	2	11	0
BA	291840	Juazeiro	5460557	1	998	1	1	1	1	1	2	1	1	1	1	1	1	1	1	1	1	1	1	1	1	2	2	2	2	2	1	2	18	0
BA	291840	Juazeiro	5331099	1	998	1	1	1	1	1	2	1	1	1	1	2	1	1	1	1	1	1	2	2	1	1	1	1	1	1	2	2	19	0
BA	291840	Juazeiro	2597942	1	998	1	1	1	1	1	2	1	1	1	1	1	1	1	1	1	1	1	2	2	1	1	1	1	1	1	2	2	20	0
BA	291995	Maetinga	5144868	1	998	1	1	1	1	1	2	1	1	1	1	1	1	1	1	1	1	2	2	2	1	1	1	1	1	1	2	2	20	0
BA	291840	Juazeiro	5460573	1	998	1	1	1	1	1	2	1	1	1	1	1	1	1	1	1	1	2	2	2	1	1	1	1	1	1	2	2	20	0
BA	291840	Juazeiro	2770679	1	998	1	1	1	1	1	2	1	1	1	1	1	1	1	1	1	1	1	1	1	1	1	1	1	1	1	2	2	25	0
BA	291995	Maetinga	3357457	1	998	1	1	1	1	1	2	1	1	1	1	1	1	1	1	1	1	2	2	2	1	1	1	1	1	1	1	2	21	0
BA	292550	Prado	2509008	1	998	1	1	1	1	1	2	1	1	1	1	1	1	1	1	1	1	2	2	2	1	1	1	2	1	1	2	2	18	0
BA	290460	Brumado	2386577	1	998	1	1	1	1	1	2	1	1	1	1	1	1	1	1	1	1	2	2	1	1	1	1	1	1	1	1	2	23	0
BA	292550	Prado	3054845	1	998	1	1	1	1	1	2	1	1	1	1	1	1	1	1	1	1	2	2	2	1	1	1	1	1	1	2	2	20	0
BA	292550	Prado	2509016	1	998	1	1	1	1	1	2	1	1	1	1	1	1	1	1	1	1	2	2	1	1	1	1	1	1	1	2	2	21	0
BA	291840	Juazeiro	2597896	1	998	1	1	1	1	1	2	1	1	1	1	1	1	2	1	1	1	1	1	2	1	1	1	1	1	1	2	2	23	0
BA	291800	Jequié	2569493	1	998	1	1	1	1	1	2	2	1	1	1	1	1	1	2	1	1	2	2	2	1	1	1	1	1	1	2	2	18	0
BA	290990	Curaçá	6459412	1	998	1	1	1	1	1	2	1	1	1	1	1	1	1	1	1	1	2	2	2	1	1	1	1	1	1	1	2	21	0
BA	292320	Oliveira dos Brejinhos	2772442	1	998	1	1	1	1	1	2	1	1	1	1	2	1	1	2	1	1	2	2	2	1	1	1	1	1	1	2	2	17	0
BA	292320	Oliveira dos Brejinhos	2799170	1	998	1	1	1	1	1	2	1	1	1	1	2	2	1	2	1	1	1	1	2	1	1	1	1	1	1	2	2	18	0
BA	290265	Banzaê	2384434	1	998	1	1	1	1	1	2	1	1	1	1	1	1	1	1	1	1	2	2	2	1	1	1	2	1	1	2	2	18	0
BA	291075	Fátima	5853842	1	998	1	1	1	1	1	2	1	1	1	2	2	1	2	2	1	1	2	2	2	1	1	1	1	1	1	2	2	15	0
BA	292305	Novo Triunfo	2505975	1	998	1	1	1	1	1	2	2	2	1	1	1	2	2	2	2	2	2	2	2	2	998	998	998	998	998	998	2	6	0
BA	290265	Banzaê	3497038	1	998	1	1	1	1	1	2	1	1	1	1	1	1	1	1	1	1	2	2	2	1	1	1	1	1	1	2	2	20	0
BA	290250	Baianópolis	5308852	1	998	1	1	1	1	1	2	1	1	1	1	1	1	1	1	2	1	2	2	2	2	998	998	998	998	998	998	2	12	0
BA	290323	Barro Alto	3896463	1	998	1	1	1	1	1	2	1	1	1	1	1	1	1	1	1	1	1	1	1	1	1	1	1	1	1	1	2	26	0
BA	290250	Baianópolis	5308925	1	998	1	1	1	1	1	2	1	1	1	1	2	1	1	2	1	1	2	2	2	2	998	998	998	998	998	998	2	11	0
BA	290740	Catolândia	4024354	1	998	1	1	1	1	1	2	1	1	1	1	2	1	1	2	1	1	2	2	2	1	1	1	1	2	1	2	2	16	0
BA	291075	Fátima	3851451	2	7																											2		0
BA	290620	Canarana	2387271	1	998	1	1	1	1	1	2	2	1	1	1	2	2	2	1	1	2	2	2	2	1	1	1	1	1	2	2	2	13	0
BA	291800	Jequié	5975190	1	998	1	1	1	1	1	2	1	1	1	1	1	1	1	1	1	1	2	2	2	1	1	1	1	1	1	2	2	20	0
BA	291800	Jequié	5975190	2	6																											2		0
BA	292550	Prado	3054810	1	998	1	1	1	1	1	2	1	1	1	1	1	1	1	1	1	1	2	2	2	1	1	1	1	1	1	2	2	20	0
BA	292550	Prado	3054853	1	998	1	1	1	1	1	2	1	1	1	1	1	1	1	1	1	1	2	2	2	1	1	1	1	1	2	2	2	19	0
BA	291995	Maetinga	3357422	1	998	1	1	1	1	1	2	1	1	1	1	1	1	1	1	1	1	2	2	2	1	1	1	1	1	1	1	2	21	0
BA	291310	Ibititá	5888190	1	998	1	2	998	998	998	998	1	1	1	1	1	1	1	1	1	1	1	1	1	1	1	1	1	1	1	1	2	21	0
BA	292550	Prado	3054837	1	998	1	1	1	1	1	2	1	1	1	1	1	1	1	1	1	1	2	2	2	2	998	998	998	998	998	998	2	13	0
BA	292550	Prado	3054861	1	998	1	1	1	1	1	2	1	1	1	1	1	1	1	1	1	1	2	2	2	1	1	1	1	1	1	2	2	22	0
BA	291800	Jequié	2400537	1	998	1	1	1	1	1	2	1	1	1	1	2	1	2	1	1	1	2	2	2	1	1	1	1	1	1	2	2	18	0
BA	290460	Brumado	2771470	1	998	1	1	1	1	1	2	1	1	1	1	1	1	1	1	1	1	2	2	2	1	1	1	1	2	1	2	2	18	0
BA	291770	Jaguarari	2532859	1	998	1	1	1	1	1	2	1	1	1	1	1	1	1	1	1	1	1	2	2	1	1	1	1	1	2	2	2	20	0
BA	291850	Jussara	6949703	2	6																											2		0
BA	291800	Jequié	3502805	1	998	1	1	1	1	1	2	1	1	1	1	1	1	1	1	1	1	2	2	2	1	1	1	1	1	1	2	2	21	0
BA	290200	Aracatu	3354644	1	998	1	1	1	1	1	2	1	1	1	1	2	1	2	1	1	1	2	2	2	1	1	1	1	1	1	2	2	17	0
BA	291770	Jaguarari	7029500	1	998	1	1	2	1	1	2	1	1	1	1	2	1	1	2	1	1	2	2	2	1	1	1	1	1	2	2	2	16	0
BA	290460	Brumado	2771950	1	998	1	1	1	1	1	2	1	1	1	1	1	1	1	2	1	1	2	2	2	1	1	1	1	1	2	2	2	18	0
BA	291770	Jaguarari	4027957	1	998	1	1	1	1	1	2	1	1	1	1	1	1	1	1	1	1	1	1	2	1	1	1	1	1	1	1	2	22	0
BA	291800	Jequié	2400707	2	6																											2		0
BA	291800	Jequié	2400707	1	998	1	1	1	1	1	2	2	2	2	2	2	2	2	2	2	2	2	2	2	1	1	1	1	2	2	2	2	7	0
BA	291070	Euclides da Cunha	6487505	1	998	1	1	1	1	1	2	1	1	1	1	2	1	1	1	1	1	2	2	2	1	1	1	1	1	2	2	2	18	0
BA	291850	Jussara	7427190	2	6																											2		0
BA	291800	Jequié	2494701	2	6																											2		0
BA	292320	Oliveira dos Brejinhos	3473929	1	998	1	1	1	1	1	2	2	1	1	1	1	1	1	2	1	1	2	2	2	1	1	1	1	1	2	2	2	18	0
BA	291800	Jequié	2494701	1	998	1	1	1	1	1	2	1	1	1	1	1	1	1	1	1	1	2	2	1	1	1	1	1	2	2	2	2	21	0
BA	292110	Medeiros Neto	2389177	1	998	1	1	1	1	1	2	1	1	1	1	1	1	1	1	1	1	2	2	2	1	1	1	1	1	1	2	2	22	0
BA	292320	Oliveira dos Brejinhos	3473910	1	998	1	1	1	1	1	2	2	1	1	1	1	1	1	2	1	1	2	2	1	1	1	1	1	1	1	2	2	19	0
BA	291185	Heliópolis	3283925	2	7																											2		0
BA	292320	Oliveira dos Brejinhos	2772507	1	998	1	1	1	1	1	2	1	1	1	1	1	1	1	2	1	1	2	2	1	1	1	1	1	1	1	2	2	19	0
BA	292205	Mulungu do Morro	6486312	1	998	1	1	1	1	1	2	1	1	1	1	1	1	1	1	1	1	2	2	2	1	1	1	1	1	1	2	2	19	0
BA	292205	Mulungu do Morro	6486304	1	998	1	1	1	1	1	2	1	1	1	1	1	1	1	2	1	1	2	1	1	1	1	1	1	1	1	2	2	22	0
BA	290460	Brumado	6428878	1	998	1	1	1	1	1	2	1	1	1	1	2	1	1	1	1	1	2	2	2	1	1	1	1	1	1	2	2	19	0
BA	290460	Brumado	2771853	1	998	1	1	1	1	1	2	1	1	1	1	1	1	1	1	1	1	2	2	2	1	1	1	1	1	1	2	2	22	0
BA	291600	Itanhém	3774686	1	998	1	1	1	1	1	2	1	1	1	1	1	1	1	1	1	1	2	2	2	1	1	1	1	1	1	2	2	19	0
BA	292110	Medeiros Neto	2389126	1	998	1	1	1	1	1	2	1	1	1	1	1	1	1	1	1	1	2	2	2	1	1	1	1	1	1	2	2	20	0
BA	290300	Barra do Mendes	6058639	1	998	1	1	1	1	1	2	2	1	1	1	2	1	1	1	2	2	1	2	2	1	1	1	1	1	1	2	2	19	0
BA	292110	Medeiros Neto	2389134	1	998	1	1	1	1	1	2	1	1	1	1	1	1	1	1	1	1	2	2	2	1	1	1	1	1	1	2	2	20	0
BA	290990	Curaçá	2400987	1	998	1	1	1	1	1	2	1	1	1	1	1	1	1	2	1	1	2	2	2	1	1	1	1	1	2	1	2	18	0
BA	290300	Barra do Mendes	6567754	1	998	1	1	1	1	1	2	2	1	1	1	1	2	2	2	2	2	2	2	2	1	1	1	1	2	2	2	2	11	0
BA	292550	Prado	2509032	1	998	1	1	1	1	1	2	1	1	1	1	1	1	1	1	1	1	2	2	2	1	1	1	1	1	1	2	2	20	0
BA	292550	Prado	2509024	1	998	1	1	1	1	1	2	1	1	1	1	1	1	1	1	1	1	2	2	2	1	1	1	1	1	1	2	2	22	0
BA	290200	Aracatu	3354660	1	998	1	1	1	1	1	2	1	1	1	1	1	1	1	1	1	1	2	2	2	2	998	998	998	998	998	998	2	13	0
BA	290200	Aracatu	3354679	1	998	1	1	1	1	1	2	1	1	1	1	1	1	1	1	1	1	2	2	2	1	1	1	1	1	1	1	2	20	0
BA	290200	Aracatu	3354636	1	998	1	1	1	1	1	2	2	1	1	1	1	1	1	2	1	1	2	2	1	1	1	1	1	1	1	2	2	18	0
BA	290990	Curaçá	3563987	1	998	1	2	998	998	998	998	1	1	1	1	1	1	1	1	1	1	1	2	2	1	1	1	1	1	1	2	2	18	0
BA	291560	Itamaraju	2414139	1	998	1	1	1	1	1	2	1	1	1	1	1	1	2	1	1	1	2	2	2	1	1	1	1	1	1	2	2	19	0
BA	290300	Barra do Mendes	5831997	1	998	1	1	1	1	1	2	1	1	1	1	1	1	1	2	2	1	2	1	1	1	1	1	2	1	1	2	2	18	0
BA	292550	Prado	3494241	1	998	1	1	1	1	1	2	1	1	1	1	1	1	1	1	1	1	2	2	2	1	1	1	1	1	1	2	2	20	0
BA	290140	Angical	3017036	1	998	1	2	998	998	998	998	1	1	1	1	1	1	1	2	1	1	2	2	1	1	1	1	1	2	2	2	2	14	0
BA	290200	Aracatu	5406269	1	998	1	1	1	1	1	2	1	1	1	1	2	2	1	1	1	1	2	2	2	1	1	1	1	1	1	2	2	17	0
BA	290195	Apuarema	3045390	1	998	1	1	1	1	1	2	2	2	1	1	1	1	1	2	1	1	2	2	2	1	1	1	1	1	1	2	2	18	0
BA	293010	Senhor do Bonfim	2497824	1	998	1	1	1	1	1	2	1	1	1	1	1	1	1	1	1	1	1	2	1	1	1	1	1	1	1	2	2	22	0
BA	290195	Apuarema	3942155	1	998	1	1	1	1	1	2	1	1	1	1	1	1	1	2	1	1	2	2	2	1	1	1	1	1	1	2	2	18	0
BA	291800	Jequié	3649229	2	1																											2		0
BA	293135	Teixeira de Freitas	3639916	1	998	1	1	1	1	1	2	1	1	1	1	1	1	1	1	1	1	2	1	1	1	1	1	1	1	1	2	2	24	0
BA	291770	Jaguarari	2532867	1	998	1	1	1	1	1	2	1	1	1	1	1	1	2	1	1	1	1	1	1	1	1	1	1	1	1	2	2	22	0
BA	292590	Quijingue	2600838	1	998	1	1	1	1	1	2	1	1	1	1	2	1	1	1	1	1	2	2	2	1	1	1	1	1	1	2	2	18	0
BA	291800	Jequié	2400421	1	998	1	1	1	1	1	2	1	1	1	1	1	1	1	2	1	1	2	2	2	1	1	1	1	1	1	2	2	19	0
BA	291310	Ibititá	6665683	1	998	1	2	998	998	998	998	1	1	1	1	1	1	1	1	1	1	1	1	1	1	1	1	1	1	1	2	2	22	0
BA	291870	Lafaiete Coutinho	2771624	1	998	1	1	1	1	1	2	1	1	1	1	2	1	1	1	1	1	2	2	2	1	1	1	1	1	1	2	2	18	0
BA	290460	Brumado	2771977	1	998	1	1	1	1	1	2	1	1	1	1	1	1	1	1	1	1	2	2	2	1	1	1	1	2	1	2	2	21	0
BA	290460	Brumado	2556839	1	998	1	1	1	1	1	2	1	1	1	1	1	1	1	1	1	1	2	2	2	1	1	1	1	1	1	2	2	20	0
BA	292590	Quijingue	5149568	1	998	1	1	1	1	1	2	1	1	1	1	1	1	1	2	1	1	2	2	2	1	1	1	1	2	2	2	2	16	0
BA	290460	Brumado	2771497	1	998	1	1	1	1	1	2	1	1	1	1	1	1	1	1	1	1	2	2	2	1	1	1	1	1	1	2	2	22	0
BA	290460	Brumado	2771632	1	998	1	1	1	1	1	2	1	1	1	1	1	1	1	1	1	1	2	2	2	1	1	1	1	1	1	2	2	20	0
BA	291770	Jaguarari	2533332	1	998	1	1	1	1	1	2	1	1	1	1	1	1	1	1	1	1	1	2	2	1	1	1	1	1	1	2	2	22	0
BA	291770	Jaguarari	2533375	1	998	1	1	1	1	1	2	1	1	1	1	1	1	1	1	1	1	2	2	2	1	1	1	1	1	2	2	2	18	0
BA	291870	Lafaiete Coutinho	2771608	1	998	1	1	1	1	1	2	1	1	1	1	1	1	1	2	1	1	2	2	1	1	1	1	1	1	1	1	2	21	0
BA	290530	Cafarnaum	6055125	1	998	1	1	1	1	1	2	2	1	1	1	1	1	2	2	1	1	2	2	2	1	1	1	1	1	1	1	2	18	0
BA	290530	Cafarnaum	6059619	1	998	1	1	1	1	1	2	1	1	1	1	1	1	1	2	1	1	2	2	2	1	1	1	1	1	1	2	2	18	0
BA	290530	Cafarnaum	6613543	1	998	1	1	1	1	1	2	1	1	1	1	1	1	1	1	1	1	2	2	1	1	1	1	1	1	1	1	2	22	0
BA	291770	Jaguarari	7083173	1	998	1	1	1	1	1	2	1	1	1	1	2	1	1	2	1	1	1	2	1	1	1	1	1	1	1	2	2	19	0
BA	292990	Seabra	5419492	1	998	1	1	1	1	1	2	1	1	1	1	1	1	1	1	1	1	2	2	1	1	1	1	1	1	1	2	2	22	0
BA	290450	Brotas de Macaúbas	3924904	1	998	1	1	1	1	1	2	1	1	1	1	1	1	1	1	1	1	2	2	1	1	1	1	1	1	1	1	2	24	0
BA	290450	Brotas de Macaúbas	5550394	1	998	1	1	1	1	1	2	1	1	1	1	1	1	1	2	1	1	2	2	1	1	1	1	1	1	1	1	2	21	0
BA	290460	Brumado	2771977	1	998	1	1	1	1	1	2	1	1	1	1	1	1	1	1	1	1	2	2	2	1	1	1	1	2	1	2	2	18	0
BA	291770	Jaguarari	2533340	1	998	1	1	1	1	1	2	1	1	1	1	1	1	1	1	1	1	1	1	1	1	1	1	1	1	1	1	2	24	0
BA	292990	Seabra	7050410	1	998	1	1	1	1	1	2	1	1	1	1	1	1	1	1	1	1	2	2	2	1	1	1	1	1	1	2	2	20	0
BA	290140	Angical	7540159	1	998	1	1	1	1	1	2	1	1	1	1	1	1	1	2	1	1	2	2	2	2	998	998	998	998	998	998	2	12	0
BA	290140	Angical	5776503	1	998	1	1	1	1	1	2	1	1	1	1	1	1	1	2	1	1	2	2	2	1	1	2	2	2	1	2	2	15	0
BA	292110	Medeiros Neto	2672936	1	998	1	1	1	1	1	2	1	1	1	1	1	1	1	1	1	1	2	2	2	1	1	1	1	2	2	2	2	17	0
BA	290450	Brotas de Macaúbas	6254675	1	998	1	1	1	1	1	2	1	1	1	1	1	1	1	1	1	1	2	2	2	1	1	1	1	1	1	1	2	23	0
BA	290300	Barra do Mendes	3137996	1	998	1	1	1	1	1	2	2	1	1	1	2	2	2	2	2	2	2	2	2	1	1	1	1	1	1	2	2	12	0
BA	291560	Itamaraju	5008166	1	998	1	1	1	1	1	2	1	1	1	1	1	1	1	1	1	1	2	2	2	1	1	1	1	1	1	2	2	20	0
BA	293135	Teixeira de Freitas	2301083	1	998	1	1	1	1	1	2	1	1	1	1	1	1	1	1	1	1	2	2	2	1	1	1	1	1	1	2	2	22	0
BA	292200	Mucuri	2498383	2	1																											2		0
BA	290080	Alcobaça	2304384	1	998	1	1	1	1	1	2	1	1	1	1	1	1	1	1	1	1	2	2	2	1	1	1	1	1	1	2	2	22	0
BA	291185	Heliópolis	6904211	1	998	1	1	1	1	1	2	2	1	1	1	1	1	1	1	1	2	2	2	2	1	1	1	1	1	1	2	2	17	0
BA	290530	Cafarnaum	6903533	1	998	1	1	1	1	1	2	1	1	1	1	1	1	1	2	1	1	2	2	2	1	1	1	1	1	1	2	2	21	0
BA	290940	Cotegipe	2626993	1	998	1	1	2	1	1	2	1	1	1	1	2	1	2	2	1	1	2	2	1	2	998	998	998	998	998	998	2	10	0
BA	292990	Seabra	6949940	1	998	1	1	1	1	1	2	1	1	1	1	1	1	1	1	1	1	2	2	2	1	1	1	1	1	2	2	2	21	0
BA	292990	Seabra	5419549	1	998	1	1	1	1	1	2	1	1	1	1	1	1	1	1	1	1	2	2	2	1	1	1	1	1	1	1	2	23	0
BA	290460	Brumado	2771632	1	998	1	1	1	1	1	2	1	1	1	1	1	1	1	1	1	1	2	2	2	1	1	1	1	1	1	2	2	22	0
BA	292590	Quijingue	5149517	1	998	1	1	1	1	1	2	1	1	1	1	2	1	1	2	1	1	2	2	2	1	1	1	1	2	1	2	2	17	0
BA	292660	Ribeira do Pombal	2509970	1	998	1	1	1	1	1	2	1	1	1	1	1	1	1	1	1	1	2	2	2	1	1	1	1	2	1	2	2	19	0
BA	291770	Jaguarari	2532840	1	998	1	1	1	1	1	2	1	1	1	1	1	1	1	1	1	1	2	2	2	1	1	1	1	1	2	2	2	18	0
BA	290460	Brumado	2771969	2	6																											2		0
BA	290460	Brumado	2556774	2	2																											2		0
BA	292660	Ribeira do Pombal	2509504	1	998	1	1	1	1	1	2	1	1	1	1	1	1	1	1	1	1	2	2	2	1	1	1	1	1	1	2	2	20	0
BA	291570	Itamari	3196704	1	998	1	1	1	1	1	2	1	1	1	1	2	1	1	2	1	1	2	2	2	1	1	1	1	2	1	2	2	16	0
BA	291320	Ibotirama	5167000	1	998	1	1	1	1	1	2	2	1	1	1	2	1	1	2	1	1	2	2	2	1	1	1	2	1	1	2	2	16	0
BA	291320	Ibotirama	2799596	1	998	1	1	1	1	1	2	1	1	1	1	1	1	1	2	1	1	2	2	2	1	1	1	1	1	1	1	2	22	0
BA	291320	Ibotirama	5167000	2	1																											2		0
BA	290120	Anagé	2649861	1	998	1	1	1	1	1	2	1	1	1	1	1	1	2	2	1	1	2	2	1	1	1	1	1	1	1	2	2	19	0
BA	290120	Anagé	3310922	1	998	1	1	1	1	1	2	1	1	1	1	2	1	1	2	1	1	2	2	2	1	1	1	1	2	1	2	2	16	0
BA	292265	Nordestina	3666387	1	998	1	1	1	1	1	2	1	1	1	1	1	1	2	1	1	1	2	2	2	1	1	1	1	1	1	2	2	19	0
BA	293010	Senhor do Bonfim	2497972	1	998	1	1	1	1	1	2	1	1	1	1	1	1	1	1	1	1	2	2	2	1	1	1	1	2	2	2	2	17	0
BA	291320	Ibotirama	2800683	1	998	1	1	1	1	1	2	1	1	1	1	1	1	1	1	1	1	2	2	2	1	1	1	1	1	1	2	2	20	0
BA	293010	Senhor do Bonfim	2498014	1	998	1	1	1	1	1	2	1	1	1	1	1	1	1	1	1	1	2	1	1	1	1	1	1	1	1	2	2	22	0
BA	293010	Senhor do Bonfim	2497867	1	998	1	1	1	1	1	2	1	1	1	1	1	1	1	1	1	1	1	1	1	1	1	1	1	1	1	2	2	23	0
BA	291690	Itiruçu	3433374	1	998	1	1	1	1	1	2	1	1	1	1	2	1	2	1	1	1	2	2	2	2	998	998	998	998	998	998	2	11	0
BA	293010	Senhor do Bonfim	2497921	1	998	1	1	1	1	1	2	1	1	1	1	1	1	2	1	1	1	1	2	1	1	1	1	1	1	1	2	2	21	0
BA	293010	Senhor do Bonfim	6353509	2	6																											2		0
BA	292265	Nordestina	2505770	1	998	1	1	1	1	1	2	1	1	1	1	1	1	1	1	1	1	2	2	2	1	1	1	1	1	1	2	2	20	0
BA	290120	Anagé	3310906	1	998	1	1	1	1	1	2	1	1	1	1	1	1	2	2	1	1	2	2	2	1	1	1	1	1	1	2	2	17	0
BA	292590	Quijingue	2600846	1	998	1	1	1	1	1	2	1	1	1	1	2	1	1	2	1	1	2	1	1	1	1	1	1	1	1	2	2	20	0
BA	291560	Itamaraju	2413760	1	998	1	1	1	1	1	2	1	1	1	1	1	1	1	1	1	1	1	1	1	1	1	1	1	1	1	2	2	23	0
BA	291560	Itamaraju	2413760	1	998	1	1	1	1	1	2	1	1	1	1	1	1	1	1	1	1	1	2	1	1	1	1	1	1	1	2	2	22	0
BA	291440	Iraquara	5318521	1	998	1	1	1	1	1	2	1	1	1	1	1	1	1	1	1	1	2	2	2	1	1	1	1	1	1	2	2	20	0
BA	291570	Itamari	3196674	1	998	1	1	1	1	1	2	1	1	1	1	1	1	1	2	1	1	2	2	2	1	1	1	2	1	1	2	2	17	0
BA	292660	Ribeira do Pombal	2509482	1	998	1	1	1	1	1	2	1	1	1	1	1	1	1	1	1	1	2	2	1	1	1	1	2	2	2	2	2	17	0
BA	291440	Iraquara	4026802	1	998	1	1	1	1	1	2	1	1	1	1	1	1	1	2	1	1	2	2	2	1	1	1	1	1	1	2	2	20	0
BA	291440	Iraquara	4026829	1	998	1	1	1	1	1	2	1	1	1	1	1	1	1	1	1	1	2	2	2	1	1	1	2	1	1	2	2	18	0
BA	290120	Anagé	2649918	1	998	1	1	1	1	1	2	1	1	1	1	1	1	1	2	1	1	2	2	2	1	1	1	1	1	2	2	2	17	0
BA	291690	Itiruçu	2444712	1	998	1	1	1	1	1	2	1	1	1	1	1	1	1	1	1	1	2	2	2	1	1	1	1	1	1	2	2	19	0
BA	291440	Iraquara	4026845	1	998	1	1	1	1	1	2	1	1	1	1	1	1	1	1	1	1	2	1	2	1	1	1	1	1	1	1	2	24	0
BA	291440	Iraquara	7593287	1	998	1	1	1	1	1	2	1	1	1	1	1	1	1	2	1	1	2	2	2	1	1	1	1	2	1	2	2	18	0
BA	292660	Ribeira do Pombal	2509512	1	998	1	1	1	1	1	2	1	1	1	1	1	1	1	2	1	1	2	2	2	1	1	1	1	1	1	2	2	19	0
BA	290940	Cotegipe	2512068	1	998	1	1	1	1	1	2	1	1	1	1	1	1	1	2	1	1	2	2	2	1	1	1	1	2	1	2	2	18	0
BA	292660	Ribeira do Pombal	6924530	1	998	1	1	1	1	1	2	1	1	1	1	1	1	1	1	1	1	2	2	2	1	1	1	1	2	1	2	2	18	0
BA	292660	Ribeira do Pombal	2509997	1	998	1	1	1	1	1	2	1	1	1	1	1	1	2	1	1	1	2	2	2	1	1	1	2	1	1	2	2	17	0
BA	291440	Iraquara	4026780	1	998	1	1	1	1	1	2	1	1	1	1	1	1	1	1	1	1	2	2	2	1	1	1	1	1	1	2	2	19	0
BA	291560	Itamaraju	2414163	1	998	1	1	1	1	1	2	1	1	1	1	1	1	1	1	1	1	2	2	2	1	1	1	1	1	1	2	2	19	0
BA	291560	Itamaraju	2414163	1	998	1	1	1	1	1	2	1	1	1	1	1	1	2	1	1	1	2	2	2	1	1	1	1	1	1	2	2	18	0
BA	292660	Ribeira do Pombal	3631001	1	998	1	1	2	1	1	2	1	1	1	1	1	1	1	1	1	1	2	2	2	1	1	1	1	1	1	2	2	21	0
BA	293010	Senhor do Bonfim	6214932	1	998	1	1	1	1	1	2	1	1	1	1	1	1	1	1	1	1	1	2	2	1	1	1	1	1	1	2	2	21	0
BA	290689	Caraíbas	3011097	1	998	1	1	1	1	1	2	1	1	1	1	1	1	1	2	1	1	2	2	2	1	1	1	1	1	1	2	2	19	0
BA	290515	Caetanos	3910814	1	998	1	1	1	1	1	2	1	1	1	1	1	1	1	2	1	1	2	2	2	1	2	1	1	1	1	2	2	17	0
BA	292265	Nordestina	2505789	1	998	1	1	1	1	1	2	1	1	1	1	2	1	1	1	1	1	2	2	2	1	1	1	1	1	1	2	2	19	0
BA	292275	Nova Ibiá	6029027	1	998	1	1	1	1	1	2	2	2	1	1	2	1	1	1	1	1	2	2	2	1	1	1	1	1	1	2	2	19	0
BA	291465	Itabela	6245935	1	998	1	1	1	1	1	2	1	1	1	1	1	1	1	1	1	1	2	2	2	1	1	1	1	1	1	2	2	19	0
BA	291690	Itiruçu	3433005	1	998	1	1	1	1	1	2	1	1	1	1	1	1	1	1	1	1	2	2	2	1	1	1	1	1	1	2	2	19	0
BA	290689	Caraíbas	2388375	1	998	1	1	1	1	1	2	2	1	1	1	1	1	1	1	1	1	2	2	2	1	1	1	1	1	1	2	2	18	0
BA	291320	Ibotirama	2800144	1	998	1	1	1	1	1	2	1	1	1	1	2	1	1	2	1	1	2	2	2	1	1	1	1	1	1	2	2	17	0
BA	292265	Nordestina	3981088	1	998	1	1	1	1	1	2	1	1	1	1	1	1	1	1	1	1	2	2	2	1	1	1	1	1	1	2	2	20	0
BA	292380	Paripiranga	2508133	1	998	1	1	1	1	1	2	1	1	1	1	1	1	1	1	1	1	2	2	2	1	1	1	1	1	2	2	2	19	0
BA	290600	Campo Formoso	7177658	1	998	1	1	1	1	1	2	1	1	1	1	1	1	1	1	1	1	2	2	2	1	1	1	1	1	1	2	2	22	0
BA	290600	Campo Formoso	4023706	1	998	1	1	1	1	1	2	1	1	1	1	1	1	1	1	1	1	1	1	1	1	1	1	1	1	1	1	2	26	0
BA	292275	Nova Ibiá	7060572	1	998	1	1	1	1	1	2	2	1	1	1	1	1	1	1	1	1	1	1	1	1	1	1	1	1	1	2	2	22	0
BA	292380	Paripiranga	2508052	1	998	1	1	1	1	1	2	2	1	1	1	2	1	1	1	1	1	2	2	2	1	1	1	1	2	1	2	2	17	0
BA	291320	Ibotirama	2800667	1	998	1	1	1	1	1	2	1	1	1	1	1	1	1	1	1	1	2	2	1	1	1	1	1	1	1	1	2	22	0
BA	291320	Ibotirama	5166985	1	998	1	1	1	1	1	2	1	1	1	1	2	1	1	2	1	1	2	1	2	1	1	1	1	1	1	2	2	21	0
BA	291300	Ibitiara	2413159	1	998	1	1	1	1	1	2	2	1	1	1	1	1	1	2	1	1	2	2	2	1	1	1	1	1	1	2	2	17	0
BA	290600	Campo Formoso	2601346	1	998	1	1	1	1	1	2	1	1	1	1	1	1	1	1	1	1	1	2	1	1	1	1	1	2	1	1	2	22	0
BA	290120	Anagé	3344266	1	998	1	1	1	1	1	2	1	1	1	1	1	1	1	2	1	1	2	2	2	1	1	1	1	1	1	2	2	18	0
BA	292265	Nordestina	5654009	1	998	1	1	1	1	1	2	1	1	1	1	2	1	1	1	1	1	2	2	2	1	1	1	1	1	1	2	2	21	0
BA	290600	Campo Formoso	3285340	1	998	1	1	1	1	1	2	1	1	1	1	1	1	1	1	1	1	2	2	2	1	1	1	2	1	1	2	2	19	0
BA	292380	Paripiranga	6676812	1	998	1	1	1	1	1	2	2	1	1	1	1	1	1	1	1	1	1	2	2	1	1	1	1	2	1	2	2	18	0
BA	292380	Paripiranga	6676812	1	998	1	1	1	1	1	2	1	1	1	1	1	1	1	1	1	1	1	1	1	1	1	1	1	1	1	2	2	23	0
BA	291465	Itabela	4026950	1	998	1	1	1	1	1	2	1	1	1	1	1	1	1	1	1	1	2	2	2	1	1	1	1	2	1	2	2	19	0
BA	290600	Campo Formoso	3005291	1	998	1	1	1	1	1	2	1	1	1	1	1	1	1	1	1	1	1	1	1	1	1	1	1	1	1	1	2	26	0
BA	290689	Caraíbas	2388359	1	998	1	1	1	1	1	2	2	1	1	1	1	1	2	2	1	1	2	2	2	1	1	2	2	1	1	2	2	15	0
BA	291845	Jucuruçu	2533421	2	6																											2		0
BA	290689	Caraíbas	3969797	1	998	1	1	1	1	1	2	1	1	1	1	1	1	2	2	1	1	2	2	1	1	1	1	1	2	1	2	2	18	0
BA	290120	Anagé	3344282	1	998	1	1	1	1	1	2	1	1	1	1	1	1	1	2	1	1	2	2	2	1	1	1	1	1	1	2	2	19	0
BA	293080	Souto Soares	2524236	1	998	1	1	1	1	1	2	1	1	1	1	2	1	1	1	1	1	2	2	2	1	1	1	1	1	1	2	2	18	0
BA	291845	Jucuruçu	2532964	2	3																											2		0
BA	291440	Iraquara	4026799	1	998	1	1	1	1	1	2	1	1	1	1	2	1	1	2	1	1	2	2	2	1	1	1	1	1	1	2	2	18	0
BA	290970	Cristópolis	3762696	1	998	1	1	1	1	1	2	1	1	1	1	1	1	1	1	1	1	2	2	1	2	998	998	998	998	998	998	2	14	0
BA	290515	Caetanos	3910792	1	998	1	1	1	1	1	2	1	1	1	1	1	1	2	2	1	1	2	2	2	1	1	1	1	1	1	2	2	19	0
BA	290515	Caetanos	2387107	1	998	1	1	1	1	1	2	1	1	1	1	1	1	1	2	1	1	2	2	2	1	1	1	1	2	1	1	2	18	0
BA	290515	Caetanos	3910776	1	998	1	1	1	1	1	2	2	1	1	1	2	1	1	2	1	2	2	2	2	1	1	1	1	2	2	2	2	13	0
BA	293180	Tremedal	6225993	1	998	1	1	1	1	1	2	1	1	1	1	1	1	1	2	1	1	2	2	1	1	1	1	1	1	1	2	2	21	0
BA	290680	Cansanção	6866271	1	998	1	1	1	1	1	2	1	1	1	1	2	1	2	2	1	1	2	2	1	1	1	1	1	1	1	2	2	17	0
BA	292225	Muquém de São Francisco	4029097	1	998	1	2	998	998	998	998	1	1	1	1	2	1	1	1	1	1	2	2	2	2	998	998	998	998	998	998	2	9	0
BA	293180	Tremedal	6225977	1	998	1	1	1	1	1	2	2	1	1	1	1	1	1	2	1	1	2	2	2	1	1	1	1	2	1	2	2	16	0
[truncated: 23,091 more rows]
